# Supplementary material for: Low-k nano-dielectrics facilitate electric-field induced phase transition in high-k ferroelectric polymers for sustainable electrocaloric refrigeration
Source: Nat Commun. 2024 Jan 24;15:702. doi: 10.1038/s41467-024-44926-8 (PMC10808131; doi:10.1038/s41467-024-44926-8)
Supplement: Supplementary file 4 — Source Data [file 41467_2024_44926_MOESM4_ESM.zip]

Archive with 29 entries (28 files):
- Data/
- Data/Fig.1a.tif
- Data/Fig.1b.tif
- Data/Fig.1c.TIF
- Data/Fig.1d.xlsx
- Data/Fig.1e.xlsx
- Data/Fig.1f.xlsx
- Data/Fig.1g.xlsx
- Data/Fig.1h.TIF
- Data/Fig.2a.xlsx
- Data/Fig.2b.xlsx
- Data/Fig.2c.xlsx
- Data/Fig.2d.xlsx
- Data/Fig.2e.xlsx
- Data/Fig.2f.xlsx
- Data/Fig.3a.jpg
- Data/Fig.3b.jpg
- Data/Fig.3c.xlsx
- Data/Fig.3d.xlsx
- Data/Fig.4a.xlsx
- Data/Fig.4b.xlsx
- Data/Fig.4c.xlsx
- Data/Fig.5a.tif
- Data/Fig.5b.xlsx
- Data/Fig.5c.xlsx
- Data/Fig.5d.xlsx
- Data/Fig.5e.xlsx
- Data/Fig.5f.xlsx
- Data/Fig.5g.xlsx
