# Supplementary material for: Low-k nano-dielectrics facilitate electric-field induced phase transition in high-k ferroelectric polymers for sustainable electrocaloric refrigeration
Source: Nat Commun. 2024 Jan 24;15:702. doi: 10.1038/s41467-024-44926-8 (PMC10808131; doi:10.1038/s41467-024-44926-8)
Supplement: Supplementary file 4 — Source Data [file 41467_2024_44926_MOESM4_ESM.zip › Data/Fig.1e.xlsx]

## Sheet: terpolymer
5.81479	-3.28575
5.84096	-2.22642
5.90111	-1.6941
5.90111	-1.32484
5.95929	-1.03488
6.00306	-0.79079
6.0099	-0.57553
6.01616	-0.37883
6.06301	-0.19363
6.10801	-0.01423
6.11638	0.16479
6.12054	0.34992
6.12079	0.55103
6.16845	0.78839
6.21771	1.13

## Sheet: T-ND-1.2%
5.77965	-3.28575
6.00809	-2.22642
6.03661	-1.6941
6.11849	-1.32484
6.14494	-1.03488
6.16949	-0.79079
6.21743	-0.57553
6.24073	-0.37883
6.26396	-0.19363
6.26396	-0.01423
6.28589	0.16479
6.286	0.34992
6.30767	0.55103
6.30767	0.78839
6.32867	1.13

## Sheet: T-ND-2.6%
6.17267	-3.28575
6.19699	-2.22642
6.21714	-1.6941
6.2174	-1.32484
6.23519	-1.03488
6.24378	-0.79079
6.26998	-0.57553
6.29182	-0.37883
6.31933	-0.19363
6.33977	-0.01423
6.34247	0.16479
6.3659	0.34992
6.3659	0.55103
6.43262	0.78839
6.43262	1.13
