# Supplementary material for: Low-k nano-dielectrics facilitate electric-field induced phase transition in high-k ferroelectric polymers for sustainable electrocaloric refrigeration
Source: Nat Commun. 2024 Jan 24;15:702. doi: 10.1038/s41467-024-44926-8 (PMC10808131; doi:10.1038/s41467-024-44926-8)
Supplement: Supplementary file 4 — Source Data [file 41467_2024_44926_MOESM4_ESM.zip › Data/Fig.1f.xlsx]

## Sheet: terpolymer
				mean	standard
20	1.66263	1.25776	1.4585	1.45963	0.20244
30	3.81352	3.406	3.78126	3.66693	0.22654
40	7.79048	6.66611	7.54883	7.33514	0.59186
50	11.9839	10.3538	14.4428	12.2602	2.05842
60	15.6321	15.1534	17.7089	16.1648	1.35847
70	19.9027	18.8965	21.6107	20.1367	1.37215
80	23.5362	22.7754	27.9485	24.7534	2.79306
90	28.0983	27.4392	32.6066	29.3814	2.81249
100	32.5705	31.4892	36.7166	33.5921	2.75939
110	36.8523	35.7354	40.3237	37.6371	2.39272
120	40.4728	40.0872	44.102	41.554	2.21502

## Sheet: T-ND-1.2%
				mean	standard
20	1.87355	2.05434	1.77495	1.90094	0.14169
30	5.28786	6.03975	4.14154	5.15638	0.95591
40	10.0447	12.5314	8.87473	10.4836	1.86745
50	13.6079	15.9827	13.0656	14.2187	1.55154
60	19.8597	21.6116	17.0296	19.5003	2.31204
70	25.3916	27.2405	20.264	24.2987	3.61439
80	31.0665	32.7995	24.3562	29.4074	4.45946
90	38.2599	39.3446	27.9554	35.1867	6.28589
100	40.9717	42.5658	30.7164	38.0846	6.43065
110	44.2257	47.4404	33.083	41.583	7.53466
120	47.1988	51.6953	35.2031	44.699	8.52553

## Sheet: T-ND-2.6%
				mean	standard
20	3.50443	3.8044	2.7479	3.35224	0.54444
30	7.95587	7.06195	5.90869	6.9755	1.02633
40	14.2635	10.6424	9.82883	11.5783	2.3608
50	19.1034	15.6489	14.4846	16.4123	2.40217
60	26.0284	21.3372	18.8888	22.0848	3.62802
70	31.9167	28.6987	25.1444	28.5866	3.38751
80	38.3466	36.9768	29.8519	35.0584	4.56069
90	46.9714	43.4549	37.1369	42.5211	4.98332
100	57.0509	49.9512	45.3426	50.7816	5.89811
110	60.3068	55.3771	50.9419	55.542	4.68465
120	63.3587	61.8091	54.6779	59.9486	4.62984
