# Supplementary material for: Low-k nano-dielectrics facilitate electric-field induced phase transition in high-k ferroelectric polymers for sustainable electrocaloric refrigeration
Source: Nat Commun. 2024 Jan 24;15:702. doi: 10.1038/s41467-024-44926-8 (PMC10808131; doi:10.1038/s41467-024-44926-8)
Supplement: Supplementary file 4 — Source Data [file 41467_2024_44926_MOESM4_ESM.zip › Data/Fig.1g.xlsx]

## Sheet: terpolymer
				mean	standard
20	0.2899	0.25	0.33048	0.29013	0.04024
30	0.75159	0.677	0.758	0.72886	0.04503
40	1.50046	1.325	1.54849	1.45798	0.11764
50	2.87074	2.058	2.382	2.43691	0.40915
60	3.51994	3.012	3.10715	3.21303	0.27002
70	4.2955	3.756	3.956	4.0025	0.27274
80	5.55523	4.527	4.67821	4.92015	0.55517
90	6.4811	5.454	5.585	5.84003	0.55903
100	7.29804	6.259	6.47394	6.67699	0.54848
110	8.015	7.103	7.325	7.481	0.47559
120	8.766	7.968	8.04464	8.25955	0.44027

## Sheet: T-ND-1.2%
				mean	standard
20	0.36	0.41667	0.38	0.38556	0.02874
30	0.84	1.225	1.0725	1.04583	0.19388
40	1.8	2.54167	2.0373	2.12632	0.37876
50	2.65	3.24167	2.76	2.88389	0.31469
60	3.454	4.38333	4.028	3.95511	0.46893
70	4.11	5.525	5.15	4.92833	0.73308
80	4.94	6.6525	6.301	5.9645	0.90448
90	5.67	7.98	7.76	7.13667	1.27492
100	6.23	8.63333	8.31	7.72444	1.30428
110	6.71	9.622	8.97	8.434	1.5282
120	7.14	10.485	9.573	9.066	1.72917

## Sheet: T-ND-2.6%
				mean	standard
20	0.579	0.80161	0.73841	0.70634	0.11472
30	1.245	1.488	1.67636	1.46979	0.21625
40	2.071	2.24243	3.00541	2.43961	0.49744
50	3.052	3.29733	4.02522	3.45818	0.50615
60	3.98	4.4959	5.48436	4.65342	0.76445
70	5.2981	6.047	6.72506	6.02339	0.71377
80	6.29	7.79125	8.07988	7.38704	0.96097
90	7.825	9.15625	9.8972	8.95948	1.05002
100	9.554	10.5251	12.021	10.7	1.24277
110	10.7338	11.6683	12.7071	11.7031	0.98709
120	11.521	13.0236	13.3501	12.6316	0.97554
