# Supplementary material for: Low-k nano-dielectrics facilitate electric-field induced phase transition in high-k ferroelectric polymers for sustainable electrocaloric refrigeration
Source: Nat Commun. 2024 Jan 24;15:702. doi: 10.1038/s41467-024-44926-8 (PMC10808131; doi:10.1038/s41467-024-44926-8)
Supplement: Supplementary file 4 — Source Data [file 41467_2024_44926_MOESM4_ESM.zip › Data/Fig.2a.xlsx]

## Sheet: terpolymer
Angel	normalized
8.99096	-3.49279
9.0114	-5.27896
9.03184	-6.68057
9.05227	-7.69759
9.0727	-8.33004
9.09314	-8.57791
9.11358	-8.44121
9.13401	-7.91993
9.15444	-3.38316
9.17488	-4.28752
9.19532	-3.60518
9.21575	-5.16561
9.23618	-1.43022
9.25662	-3.16626
9.27706	1.16281
9.29749	4.23144
9.31792	7.28401
9.33836	8.93709
9.3588	5.23997
9.37923	1.14171
9.39966	1.88199
9.4201	0.90365
9.44054	-0.59578
9.46097	-2.34666
9.4814	-0.3409
9.50184	-1.88505
9.52228	0.90381
9.54271	4.17141
9.56314	8.35641
9.58358	6.95339
9.60402	6.31534
9.62445	5.21648
9.64488	1.23918
9.66532	-2.90603
9.68576	-4.68876
9.70619	-5.65683
9.72662	-8.01064
9.74706	-5.03208
9.7675	-4.5958
9.78793	-6.26324
9.80837	-3.20891
9.8288	-4.35219
9.84924	-5.40812
9.86967	-5.92119
9.89011	-5.50184
9.91054	-6.82341
9.93098	-7.07797
9.95141	-8.40578
9.97185	-4.288
9.99228	1.20342
10.0127	5.43351
10.0331	11.0988
10.0536	10.5955
10.074	11.572
10.0945	11.9227
10.1149	7.48922
10.1353	9.66106
10.1558	9.8424
10.1762	8.74903
10.1966	5.60276
10.2171	5.40436
10.2375	3.2948
10.2579	9.71506
10.2784	12.9004
10.2988	14.1907
10.3192	14.7107
10.3397	16.1409
10.3601	15.2205
10.3805	15.0355
10.401	14.8567
10.4214	19.4478
10.4419	22.7847
10.4623	24.1142
10.4827	23.2445
10.5032	24.5936
10.5236	26.4793
10.544	29.4186
10.5645	25.849
10.5849	21.6704
10.6053	19.3113
10.6258	19.3304
10.6462	15.9853
10.6666	15.9661
10.6871	16.6475
10.7075	22.114
10.7279	28.6377
10.7484	28.7013
10.7688	31.3126
10.7892	35.1621
10.8097	38.3555
10.8301	38.691
10.8506	40.419
10.871	41.8705
10.8914	41.6998
10.9118	43.7236
10.9323	43.7579
10.9527	41.2347
10.9732	42.0115
10.9936	45.3342
11.014	46.0833
11.0345	43.2036
11.0549	44.4029
11.0753	42.0357
11.0958	43.514
11.1162	48.7381
11.1366	59.5511
11.1571	64.9481
11.1775	67.7386
11.198	67.8958
11.2184	70.4447
11.2388	73.7576
11.2592	77.5036
11.2797	77.0601
11.3001	77.7308
11.3206	78.1083
11.341	77.7717
11.3614	74.3161
11.3819	79.1595
11.4023	92.8518
11.4227	102.207
11.4432	108.489
11.4636	117.484
11.484	123.781
11.5045	139.477
11.5249	147.616
11.5453	156.444
11.5658	166.317
11.5862	174.131
11.6067	181.543
11.6271	186.386
11.6475	190.173
11.6679	200.145
11.6884	211.648
11.7088	227.577
11.7293	247.162
11.7497	284.408
11.7701	324.433
11.7906	380.16
11.811	448.731
11.8314	534.181
11.8519	639.369
11.8723	758.641
11.8927	901.256
11.9132	1080.52
11.9336	1300.24
11.954	1571.08
11.9745	1863.27
11.9949	2197.08
12.0153	2542.76
12.0358	2869.32
12.0562	3155.89
12.0767	3389.07
12.0971	3532.43
12.1175	3560.18
12.138	3479.16
12.1584	3285.94
12.1788	3010.41
12.1993	2694.93
12.2197	2360.2
12.2401	2020.54
12.2606	1686.72
12.281	1408.42
12.3014	1170.06
12.3219	963.935
12.3423	814.58
12.3627	700.613
12.3832	600.57
12.4036	514.538
12.424	441.062
12.4445	375.505
12.4649	328.707
12.4854	297.464
12.5058	274.006
12.5262	245.521
12.5467	226.211
12.5671	217.305
12.5875	208.067
12.608	198.384
12.6284	189.522
12.6488	178.327
12.6693	164.617
12.6897	158.457
12.7101	146.297
12.7306	134.431
12.751	128.112
12.7714	116.733
12.7919	110.085
12.8123	103.165
12.8327	101.376
12.8532	96.5275
12.8736	90.946
12.8941	87.7417
12.9145	80.2757
12.9349	73.53
12.9554	70.0994
12.9758	67.5031
12.9962	64.577
13.0167	64.6799
13.0371	66.5781
13.0575	63.9158
13.078	63.6996
13.0984	59.965
13.1188	57.6674
13.1393	50.2504
13.1597	45.7323
13.1801	44.0327
13.2006	37.6114
13.221	34.2334
13.2415	30.3562
13.2619	27.3784
13.2823	31.9945
13.3027	31.0419
13.3232	28.0231
13.3436	25.754
13.3641	21.4819
13.3845	15.3103
13.4049	14.1522
13.4254	10.7726
13.4458	8.99693
13.4662	6.00048
13.4867	3.18077
13.5071	2.59022
13.5275	1.57528
13.548	4.25586
13.5684	3.28638
13.5888	0.66733
13.6093	2.52879
13.6297	3.59774
13.6502	1.07896
13.6706	0.78434
13.691	3.56951
13.7114	3.79814
13.7319	-0.49887
13.7523	-2.52282
13.7728	-0.3536
13.7932	0.36619
13.8136	-0.00509
13.8341	-0.3211
13.8545	-2.91554
13.8749	-1.83473
13.8954	-0.57652
13.9158	-5.51535
13.9362	-4.08778
13.9567	-5.17486
13.9771	-6.73706
13.9975	-9.85029
14.018	-12.4599
14.0384	-10.0723
14.0588	-11.7432
14.0793	-14.302
14.0997	-17.3778
14.1202	-18.4141
14.1406	-18.5054
14.161	-19.5649
14.1815	-18.7818
14.2019	-19.3153
14.2223	-16.4357
14.2428	-17.7982
14.2632	-15.2394
14.2836	-13.8154
14.3041	-10.0524
14.3245	-10.9951
14.3449	-10.0818
14.3654	-10.0555
14.3858	-11.1141
14.4062	-11.2411
14.4267	-10.5267
14.4471	-12.0782
14.4675	-8.9721
14.488	-9.47263
14.5084	-13.9265
14.5289	-16.9194
14.5493	-14.218
14.5697	-13.1622
14.5901	-12.6679
14.6106	-14.7899
14.631	-12.8757
14.6515	-11.933
14.6719	-10.7096
14.6923	-8.87997
14.7128	-6.94074
14.7332	-7.93868
14.7536	-3.34574
14.7741	-3.98355
14.7945	-5.74809
14.8149	-5.38575
14.8354	-2.32067
14.8558	-5.56851
14.8763	-6.67966
14.8967	-8.43707
14.9171	-8.39117
14.9375	-8.01813
14.958	-10.2952
14.9784	-11.4697
14.9989	-13.9153
15.0193	-13.9309
15.0397	-9.58929
15.0602	-9.63343
15.0806	-8.73268
15.101	-7.18299
15.1215	-4.9906
15.1419	-3.6905
15.1623	1.98193
15.1828	2.79978
15.2032	4.91908
15.2236	4.02276
15.2441	3.07563
15.2645	1.5794
15.285	1.04589
15.3054	3.65724
15.3258	4.28344
15.3462	4.61101
15.3667	6.54757
15.3871	9.53599
15.4076	9.51859
15.428	8.7551
15.4484	10.9207
15.4689	8.40832
15.4893	8.86515
15.5097	6.50247
15.5302	4.96434
15.5506	6.17709
15.571	8.81518
15.5915	10.6653
15.6119	11.0097
15.6323	13.6303
15.6528	14.2999
15.6732	10.5077
15.6936	7.74862
15.7141	5.723
15.7345	7.43311
15.7549	4.19614
15.7754	3.66711
15.7958	3.37413
15.8163	6.96591
15.8367	10.0519
15.8571	13.8236
15.8776	16.4281
15.898	14.924
15.9184	18.5294
15.9389	17.545
15.9593	13.7241
15.9797	12.3875
16.0002	11.7748
16.0206	10.5328
16.041	7.20487
16.0615	5.89419
16.0819	3.95596
16.1024	5.28116
16.1228	3.44277
16.1432	8.20967
16.1637	8.24768
16.1841	5.7131
16.2045	6.53109
16.225	4.58305
16.2454	3.86248
16.2658	4.6047
16.2863	6.62965
16.3067	6.34943
16.3271	5.82942
16.3476	6.64652
16.368	7.98598
16.3884	11.4595
16.4089	13.6992
16.4293	17.9857
16.4497	17.8855
16.4702	19.2232
16.4906	17.1361
16.511	16.7025
16.5315	16.4936
16.5519	13.5998
16.5724	11.9451
16.5928	9.75992
16.6132	7.7691
16.6337	7.611
16.6541	4.71808
16.6745	3.50545
16.695	1.67686
16.7154	1.26828
16.7358	2.29218
16.7563	3.6254
16.7767	1.4251
16.7971	2.54349
16.8176	3.10476
16.838	5.04145
16.8584	9.12732
16.8789	10.9285
16.8993	14.2843
16.9198	16.6828
16.9402	14.5431
16.9606	13.8047
16.981	12.1294
17.0015	15.1617
17.0219	12.1466
17.0424	9.48012
17.0628	8.29512
17.0832	7.97747
17.1037	10.2636
17.1241	10.011
17.1445	9.15048
17.165	8.74101
17.1854	9.4654
17.2058	6.86664
17.2263	4.67436
17.2467	3.08378
17.2671	4.12284
17.2876	6.01408
17.308	2.19053
17.3285	4.10851
17.3489	4.57083
17.3693	8.04698
17.3897	12.2478
17.4102	9.34868
17.4306	12.8721
17.4511	14.0386
17.4715	14.8022
17.4919	12.8132
17.5124	12.7959
17.5328	9.13372
17.5532	7.2044
17.5737	4.24373
17.5941	5.70264
17.6145	5.72461
17.635	3.54213
17.6554	7.51034
17.6758	7.61342
17.6963	6.70387
17.7167	11.8273
17.7371	12.9493
17.7576	14.4938
17.778	12.9559
17.7984	10.9387
17.8189	8.33985
17.8393	8.36906
17.8598	6.89976
17.8802	10.4013
17.9006	7.5379
17.9211	4.90877
17.9415	4.5061
17.9619	-0.06175
17.9824	-2.77821
18.0028	-2.02243
18.0232	-1.74854
18.0437	-0.56421
18.0641	0.05507
18.0845	1.9437
18.105	5.23095
18.1254	9.8553
18.1458	11.809
18.1663	14.0658
18.1867	14.7314
18.2071	13.9984
18.2276	12.6994
18.248	7.77417
18.2685	5.31989
18.2889	5.3553
18.3093	4.67669
18.3298	4.90375
18.3502	2.70263
18.3706	0.24301
18.3911	-0.43738
18.4115	-0.51162
18.4319	-2.33211
18.4524	-2.3484
18.4728	-0.25563
18.4932	-1.63845
18.5137	-2.19939
18.5341	-2.88691
18.5545	-0.37162
18.575	4.81343
18.5954	5.42914
18.6158	6.46827
18.6363	4.34648
18.6567	3.84883
18.6772	4.22921
18.6976	3.72799
18.718	1.39049
18.7385	-0.98446
18.7589	-3.33979
18.7793	-5.47049
18.7998	-6.667
18.8202	-3.59012
18.8406	-2.27377
18.8611	2.42546
18.8815	1.81727
18.9019	0.85877
18.9224	2.10203
18.9428	2.84967
18.9632	3.77024
18.9837	4.0695
19.0041	1.26312
19.0246	-2.85987
19.045	-2.87349
19.0654	-2.23727
19.0859	-3.24837
19.1063	-2.26005
19.1267	-3.24797
19.1472	-2.10099
19.1676	-4.697
19.188	-6.382
19.2085	-5.61653
19.2289	-6.19708
19.2493	-6.80883
19.2698	-5.94264
19.2902	-6.11671
19.3106	-6.99142
19.3311	-2.44908
19.3515	-3.42185
19.3719	-3.10297
19.3924	-1.83297
19.4128	-1.04789
19.4333	-2.72487
19.4537	-3.62633
19.4741	-1.39807
19.4946	-3.17577
19.515	-5.88588
19.5354	-8.15386
19.5559	-7.00152
19.5763	-8.73644
19.5967	-9.55143
19.6172	-6.57649
19.6376	-8.48143
19.658	-6.04481
19.6785	-3.86641
19.6989	-4.97188
19.7193	-6.80674
19.7398	-6.23452
19.7602	-5.48679
19.7807	-6.03753
19.8011	-8.87228
19.8215	-9.80828
19.842	-10.7681
19.8624	-13.3426
19.8828	-13.0472
19.9033	-13.4439
19.9237	-13.0775
19.9441	-12.0737
19.9646	-11.5754
19.985	-12.1976
20.0054	-10.2837
20.0259	-8.17818
20.0463	-6.80895
20.0667	-5.59661
20.0872	-5.27835
20.1076	-5.79801
20.128	-6.33817
20.1485	-7.71981
20.1689	-8.70299
20.1893	-10.9448
20.2098	-13.0708
20.2302	-16.7175
20.2507	-19.1715
20.2711	-20.3722
20.2915	-19.9354
20.312	-16.7789
20.3324	-16.5105
20.3528	-14.0128
20.3733	-11.4544
20.3937	-10.7484
20.4141	-8.21591
20.4346	-7.48493
20.455	-8.35045
20.4754	-9.24004
20.4959	-10.8294
20.5163	-11.2751
20.5367	-9.87997
20.5572	-10.8132
20.5776	-8.67651
20.5981	-5.906
20.6185	-8.75222
20.6389	-8.26816
20.6593	-8.73165
20.6798	-7.94362
20.7002	-9.08637
20.7207	-12.5664
20.7411	-13.2474
20.7615	-14.137
20.782	-17.0242
20.8024	-16.1827
20.8228	-16.6346
20.8433	-16.7174
20.8637	-14.5281
20.8841	-17.1167
20.9046	-18.395
20.925	-18.4039
20.9454	-18.4315
20.9659	-17.3956
20.9863	-17.9786
21.0068	-17.2003
21.0272	-14.502
21.0476	-15.8819
21.068	-16.6476
21.0885	-12.3269
21.1089	-11.6619
21.1294	-7.38491
21.1498	-8.99564
21.1702	-9.53402
21.1907	-8.51957
21.2111	-11.528
21.2315	-14.1104
21.252	-15.345
21.2724	-16.2292
21.2928	-15.3814
21.3133	-14.5747
21.3337	-16.4564
21.3541	-15.4437
21.3746	-14.3384
21.395	-17.4814
21.4154	-16.0658
21.4359	-17.9538
21.4563	-13.9558
21.4767	-14.8998
21.4972	-15.7867
21.5176	-15.8999
21.5381	-15.2224
21.5585	-13.3682
21.5789	-13.1569
21.5994	-13.4716
21.6198	-14.3621
21.6402	-13.7835
21.6607	-15.4807
21.6811	-18.9554
21.7015	-16.7117
21.722	-16.7544
21.7424	-17.1733
21.7628	-16.5315
21.7833	-17.6511
21.8037	-17.3248
21.8241	-15.0312
21.8446	-14.3635
21.865	-13.6798
21.8854	-13.1511
21.9059	-11.5697
21.9263	-10.7247
21.9468	-9.77439
21.9672	-11.8602
21.9876	-11.1471
22.0081	-11.2041
22.0285	-14.7447
22.0489	-14.734
22.0694	-18.6285
22.0898	-17.212
22.1102	-17.1719
22.1307	-18.0588
22.1511	-16.6495
22.1715	-14.289
22.192	-13.0401
22.2124	-12.2842
22.2328	-11.2902
22.2533	-11.5995
22.2737	-13.4286
22.2941	-15.9495
22.3146	-16.4442
22.335	-16.4254
22.3555	-17.1974
22.3759	-17.9301
22.3963	-18.9801
22.4168	-17.8115
22.4372	-16.1427
22.4576	-12.9212
22.4781	-11.2676
22.4985	-9.87338
22.5189	-10.6649
22.5394	-12.6411
22.5598	-15.7449
22.5802	-13.7642
22.6007	-11.0624
22.6211	-11.869
22.6415	-12.3602
22.662	-12.7158
22.6824	-13.2916
22.7029	-13.1098
22.7233	-11.1495
22.7437	-10.3651
22.7642	-9.23205
22.7846	-9.49409
22.805	-11.3081
22.8255	-11.4747
22.8459	-12.9393
22.8663	-13.2922
22.8868	-14.3601
22.9072	-15.2524
22.9276	-16.9665
22.9481	-17.1305
22.9685	-17.84
22.9889	-17.4023
23.0094	-15.6195
23.0298	-16.7176
23.0502	-16.8094
23.0707	-16.3378
23.0911	-15.3983
23.1116	-15.4883
23.132	-18.7472
23.1524	-20.1199
23.1729	-18.986
23.1933	-20.1894
23.2137	-20.1225
23.2342	-18.3219
23.2546	-18.0384
23.275	-17.8868
23.2955	-15.7706
23.3159	-15.118
23.3363	-16.3036
23.3568	-15.8765
23.3772	-14.9182
23.3976	-13.8224
23.4181	-12.589
23.4385	-11.2181
23.459	-9.70963
23.4794	-8.06366
23.4998	-6.28015

## Sheet: T-ND-1.2%
Angel	normalized
8.99085	-11.0885
9.01129	-5.75041
9.03172	-1.16014
9.05215	2.68232
9.07259	5.77696
9.09302	8.12378
9.11346	9.72279
9.13389	10.574
9.15433	10.3489
9.17476	6.51564
9.1952	3.91612
9.21563	0.23167
9.23607	1.24338
9.2565	2.01021
9.27694	-7.20112
9.29737	-9.63015
9.31781	-13.5471
9.33824	-18.5799
9.35868	-18.7554
9.37911	-21.0946
9.39955	-18.099
9.41998	-10.5375
9.44042	-8.21767
9.46085	-7.33926
9.48128	-6.9599
9.50172	-7.46708
9.52215	-9.02198
9.54259	-13.2396
9.56302	-24.692
9.58346	-26.3058
9.60389	-30.2569
9.62433	-27.5496
9.64476	-30.1305
9.6652	-35.7058
9.68563	-31.2658
9.70607	-29.7116
9.7265	-19.6331
9.74694	-13.5687
9.76737	-11.9991
9.78781	-10.0419
9.80824	-3.70791
9.82868	-0.96034
9.84911	-0.61508
9.86955	-0.78128
9.88998	3.43249
9.91042	1.00035
9.93085	-9.2494
9.95128	-21.6225
9.97172	-21.7732
9.99215	-19.4534
10.0126	-16.9166
10.033	-17.867
10.0535	-19.828
10.0739	-23.6984
10.0943	-17.91
10.1148	-17.7848
10.1352	-21.0198
10.1556	-23.4488
10.1761	-26.6063
10.1965	-30.0056
10.2169	-33.3955
10.2374	-38.3571
10.2578	-32.051
10.2782	-26.7988
10.2987	-28.9922
10.3191	-26.4709
10.3395	-25.3197
10.36	-25.2844
10.3804	-21.6565
10.4009	-21.3547
10.4213	-24.4223
10.4417	-26.1445
10.4621	-23.0901
10.4826	-20.7455
10.503	-18.9898
10.5235	-18.2571
10.5439	-13.0669
10.5643	-15.1209
10.5848	-17.1159
10.6052	-17.6727
10.6256	-19.1408
10.6461	-18.808
10.6665	-18.4286
10.6869	-16.6978
10.7074	-12.4344
10.7278	-10.3719
10.7482	-8.44573
10.7687	-6.97216
10.7891	-3.90221
10.8095	-3.89792
10.83	-7.0709
10.8504	-9.73242
10.8709	-10.4287
10.8913	-12.5756
10.9117	-20.2464
10.9322	-24.8731
10.9526	-25.2098
10.973	-19.8337
10.9935	-18.6174
11.0139	-20.4202
11.0343	-21.4153
11.0548	-17.6427
11.0752	-15.074
11.0956	-14.3741
11.1161	-8.22915
11.1365	-4.51411
11.1569	-8.01656
11.1774	-10.5206
11.1978	-8.18085
11.2182	-2.88983
11.2387	2.85871
11.2591	10.1606
11.2796	7.03665
11.3	6.78344
11.3204	9.93563
11.3408	15.3072
11.3613	24.1506
11.3817	29.33
11.4022	47.4138
11.4226	59.2825
11.443	63.1353
11.4635	71.65
11.4839	87.6849
11.5043	93.0317
11.5248	104.342
11.5452	116.478
11.5656	125.203
11.5861	142.016
11.6065	159.207
11.6269	181.094
11.6474	215.957
11.6678	249.518
11.6882	305.869
11.7087	362.848
11.7291	417.187
11.7495	499.185
11.77	577.14
11.7904	694.736
11.8109	829.291
11.8313	982.313
11.8517	1162.99
11.8721	1368.84
11.8926	1583.83
11.913	1844.37
11.9335	2153.46
11.9539	2462.17
11.9743	2825.23
11.9948	3126.16
12.0152	3353.2
12.0356	3512.31
12.0561	3562.15
12.0765	3521.56
12.0969	3352.13
12.1174	3080.96
12.1378	2742.93
12.1582	2362.03
12.1787	1947.8
12.1991	1578.88
12.2195	1268.88
12.24	996.57
12.2604	805.181
12.2808	632.886
12.3013	505.203
12.3217	417.231
12.3422	355.072
12.3626	299.846
12.383	256.241
12.4035	222.838
12.4239	200.879
12.4443	183.334
12.4648	157.574
12.4852	147.026
12.5056	138.423
12.5261	118.275
12.5465	107.385
12.5669	116.944
12.5874	113.224
12.6078	110.512
12.6282	112.043
12.6487	112.737
12.6691	115.433
12.6895	113.796
12.71	105.706
12.7304	101.701
12.7508	96.9979
12.7713	90.1006
12.7917	83.8264
12.8122	78.4232
12.8326	78.5439
12.853	81.7395
12.8735	75.0716
12.8939	70.5859
12.9143	69.3488
12.9348	71.6641
12.9552	73.3997
12.9756	64.2334
12.9961	62.9994
13.0165	57.2645
13.0369	55.1688
13.0574	55.8195
13.0778	57.1273
13.0982	57.5641
13.1187	57.2043
13.1391	51.2927
13.1595	43.7693
13.18	36.4226
13.2004	39.8816
13.2209	33.7934
13.2413	36.8836
13.2617	32.2244
13.2821	29.8249
13.3026	19.8743
13.323	22.2206
13.3435	27.4465
13.3639	31.0079
13.3843	29.8731
13.4048	28.5213
13.4252	30.9947
13.4456	30.5511
13.4661	24.6365
13.4865	27.2927
13.5069	18.5015
13.5274	22.7045
13.5478	19.3038
13.5682	12.6142
13.5887	1.79881
13.6091	9.31546
13.6295	14.4763
13.65	14.91
13.6704	11.1993
13.6908	12.4916
13.7113	12.9625
13.7317	7.51283
13.7522	-1.30319
13.7726	-4.9643
13.793	-13.2751
13.8135	-17.5933
13.8339	-18.3716
13.8543	-20.2504
13.8748	-22.8266
13.8952	-15.561
13.9156	-10.3195
13.9361	-14.2782
13.9565	-13.0634
13.9769	-10.0228
13.9974	-9.8061
14.0178	-13.244
14.0382	-12.3764
14.0587	-11.7288
14.0791	-13.9826
14.0995	-12.092
14.12	-6.99318
14.1404	-2.89247
14.1608	-5.05948
14.1813	-1.19125
14.2017	-1.32792
14.2221	-7.20536
14.2426	-1.39977
14.263	-3.03673
14.2835	-5.04255
14.3039	-11.7476
14.3243	-10.1763
14.3448	-17.6192
14.3652	-17.077
14.3856	-16.1721
14.4061	-18.9591
14.4265	-24.3964
14.4469	-27.2236
14.4674	-24.4558
14.4878	-24.6917
14.5082	-21.896
14.5287	-13.7066
14.5491	-13.3628
14.5695	-12.8765
14.59	-8.50298
14.6104	-3.72031
14.6309	-6.67157
14.6513	-4.18274
14.6717	-4.28683
14.6921	-5.86564
14.7126	-9.20453
14.733	-8.12217
14.7535	-10.0012
14.7739	-13.3521
14.7943	-15.8417
14.8148	-17.4548
14.8352	-18.3088
14.8556	-22.6589
14.8761	-25.2153
14.8965	-32.501
14.9169	-38.2145
14.9374	-40.1331
14.9578	-36.1451
14.9782	-32.6686
14.9987	-31.0736
15.0191	-26.5834
15.0395	-21.6655
15.06	-18.0495
15.0804	-14.4427
15.1008	-11.2296
15.1213	-4.55724
15.1417	-6.89275
15.1622	-11.5066
15.1826	-13.3523
15.203	-16.8255
15.2235	-14.7593
15.2439	-9.7546
15.2643	-9.33443
15.2848	-12.4449
15.3052	-18.4784
15.3256	-21.189
15.3461	-22.1079
15.3665	-20.5688
15.3869	-19.7115
15.4074	-17.4408
15.4278	-18.9176
15.4482	-24.1205
15.4687	-22.138
15.4891	-21.287
15.5095	-14.0535
15.53	-16.0418
15.5504	-17.4691
15.5709	-20.6447
15.5913	-29.5827
15.6117	-26.0565
15.6321	-21.3494
15.6526	-15.548
15.673	-14.8737
15.6935	-19.4906
15.7139	-20.4467
15.7343	-22.3173
15.7548	-24.8047
15.7752	-18.4671
15.7956	-16.8101
15.8161	-18.6868
15.8365	-16.7168
15.8569	-16.7523
15.8774	-15.7555
15.8978	-13.4786
15.9182	-9.1124
15.9387	-4.75862
15.9591	-11.7314
15.9795	-17.5975
16	-18.284
16.0204	-21.8563
16.0408	-23.7517
16.0613	-22.6774
16.0817	-21.9876
16.1022	-23.3033
16.1226	-21.0604
16.143	-19.5925
16.1635	-18.5183
16.1839	-18.2221
16.2043	-11.9992
16.2248	-14.0557
16.2452	-20.8673
16.2656	-21.1322
16.2861	-25.1385
16.3065	-27.818
16.3269	-27.1964
16.3474	-26.0633
16.3678	-20.9252
16.3882	-24.138
16.4087	-21.4271
16.4291	-26.1091
16.4495	-22.3009
16.47	-14.7916
16.4904	-8.35474
16.5109	-6.85895
16.5313	-6.37678
16.5517	-2.69874
16.5722	0.21055
16.5926	-1.56391
16.613	3.23004
16.6334	4.97691
16.6539	-2.32133
16.6743	-10.0535
16.6948	-9.92785
16.7152	-16.3613
16.7356	-17.5189
16.7561	-19.8389
16.7765	-18.1633
16.7969	-20.4957
16.8174	-20.6645
16.8378	-16.599
16.8582	-20.4379
16.8787	-24.562
16.8991	-19.0861
16.9195	-18.6473
16.94	-18.2891
16.9604	-14.6917
16.9809	-15.2541
17.0013	-18.0794
17.0217	-16.7541
17.0421	-14.4617
17.0626	-10.9231
17.083	-6.22434
17.1034	-6.51135
17.1239	-7.9942
17.1443	-15.5113
17.1648	-15.1091
17.1852	-14.6703
17.2056	-7.64413
17.2261	-11.2907
17.2465	-10.3678
17.2669	-8.69543
17.2874	-5.58531
17.3078	-2.7315
17.3282	-4.43057
17.3487	-7.22214
17.3691	-9.38662
17.3895	-18.7519
17.41	-23.2815
17.4304	-25.0554
17.4508	-24.4734
17.4713	-23.7055
17.4917	-14.0475
17.5121	-17.3527
17.5326	-11.5105
17.553	-7.48783
17.5735	-11.165
17.5939	-11.3859
17.6143	-19.5082
17.6348	-24.6515
17.6552	-28.6076
17.6756	-25.4839
17.6961	-22.6671
17.7165	-15.9383
17.7369	-16.5436
17.7574	-14.0182
17.7778	-8.45491
17.7982	-8.10547
17.8187	-5.6792
17.8391	-4.10225
17.8595	-6.22954
17.88	-8.88688
17.9004	-16.4605
17.9209	-12.692
17.9413	-14.1962
17.9617	-14.0482
17.9822	-11.0547
18.0026	-10.7642
18.023	-15.5945
18.0434	-14.2996
18.0639	-12.5522
18.0843	-10.0918
18.1048	-3.99849
18.1252	-4.32791
18.1456	-5.83523
18.1661	-6.10265
18.1865	-11.525
18.2069	-11.439
18.2274	-20.9531
18.2478	-24.1033
18.2682	-20.6851
18.2887	-24.0956
18.3091	-24.7722
18.3295	-20.0707
18.35	-19.0362
18.3704	-18.2218
18.3909	-17.2525
18.4113	-14.7518
18.4317	-8.05094
18.4521	-5.88504
18.4726	-10.4797
18.493	-11.8042
18.5134	-18.2308
18.5339	-19.1802
18.5543	-16.9461
18.5748	-23.5867
18.5952	-26.7183
18.6156	-27.866
18.6361	-28.4806
18.6565	-32.818
18.6769	-30.649
18.6974	-24.6766
18.7178	-18.2671
18.7382	-13.7423
18.7587	-13.3247
18.7791	-12.7893
18.7995	-14.2873
18.82	-12.0594
18.8404	-6.46517
18.8608	-12.027
18.8813	-9.21945
18.9017	-9.83714
18.9221	-8.2695
18.9426	-13.9739
18.963	-16.9598
18.9835	-18.6655
19.0039	-14.6956
19.0243	-15.1831
19.0448	-22.0096
19.0652	-23.2008
19.0856	-26.943
19.1061	-28.999
19.1265	-28.7271
19.1469	-32.925
19.1674	-32.0734
19.1878	-31.1908
19.2082	-22.9804
19.2287	-19.7605
19.2491	-15.803
19.2695	-13.5999
19.29	-7.21211
19.3104	-8.21728
19.3308	-10.357
19.3513	-12.5803
19.3717	-17.0603
19.3922	-24.1132
19.4126	-26.9596
19.433	-36.3062
19.4535	-33.2507
19.4739	-30.7128
19.4943	-24.9849
19.5148	-23.2634
19.5352	-19.1193
19.5556	-19.0011
19.5761	-13.9217
19.5965	-15.0187
19.6169	-13.0378
19.6374	-8.47106
19.6578	-3.14494
19.6782	-6.7758
19.6987	-8.7219
19.7191	-13.578
19.7395	-8.90682
19.76	-13.1025
19.7804	-13.5501
19.8008	-14.8905
19.8213	-18.689
19.8417	-22.6146
19.8621	-27.3679
19.8826	-33.6834
19.903	-33.2073
19.9234	-33.1807
19.9439	-31.7809
19.9643	-36.9743
19.9848	-33.5007
20.0052	-34.3297
20.0256	-25.5555
20.0461	-25.0577
20.0665	-19.8359
20.0869	-13.7524
20.1074	-7.03028
20.1278	-1.62867
20.1482	-1.81285
20.1687	-5.22699
20.1891	-4.66412
20.2095	-5.88362
20.23	-3.79877
20.2504	-7.2532
20.2708	-6.55704
20.2913	-14.4039
20.3117	-13.407
20.3321	-18.6252
20.3526	-17.8113
20.373	-14.7252
20.3935	-15.6719
20.4139	-13.8319
20.4343	-17.1934
20.4548	-17.4303
20.4752	-17.5834
20.4956	-16.4471
20.5161	-9.94199
20.5365	-11.2514
20.5569	-11.8385
20.5774	-14.8063
20.5978	-11.0383
20.6182	-9.16111
20.6387	-9.36388
20.6591	-6.28711
20.6795	-5.42666
20.7	-1.82602
20.7204	-9.00328
20.7408	-10.3344
20.7613	-17.5612
20.7817	-16.9674
20.8022	-18.3264
20.8226	-22.8409
20.843	-21.8069
20.8635	-18.2558
20.8839	-12.4265
20.9043	-10.5958
20.9248	-8.8705
20.9452	-3.79748
20.9656	-8.09195
20.9861	-8.5861
21.0065	-12.7008
21.0269	-17.7795
21.0474	-19.2656
21.0678	-20.4541
21.0882	-20.6599
21.1087	-20.187
21.1291	-16.3415
21.1495	-9.90454
21.17	-3.49241
21.1904	2.89802
21.2108	3.42989
21.2313	4.8173
21.2517	-1.02706
21.2721	1.84513
21.2926	0.35905
21.313	-2.87219
21.3334	-4.0514
21.3539	-7.39734
21.3743	-10.5449
21.3948	-16.3179
21.4152	-15.3583
21.4356	-14.439
21.4561	-18.0019
21.4765	-20.0335
21.4969	-24.5419
21.5174	-25.8141
21.5378	-25.5147
21.5582	-23.7708
21.5787	-21.6333
21.5991	-16.6656
21.6195	-15.7959
21.64	-13.1748
21.6604	-15.4265
21.6808	-12.8984
21.7013	-13.4514
21.7217	-13.6046
21.7421	-14.1701
21.7626	-14.534
21.783	-10.2515
21.8035	-3.66884
21.8239	0.45876
21.8443	0.34898
21.8648	2.54232
21.8852	3.37487
21.9056	-0.39884
21.9261	-2.58547
21.9465	-6.78384
21.9669	-7.60037
21.9874	-12.1397
22.0078	-13.942
22.0282	-17.8459
22.0487	-17.6085
22.0691	-11.5776
22.0895	-8.72714
22.11	-7.97519
22.1304	-4.48304
22.1508	-1.31947
22.1713	2.24397
22.1917	6.07089
22.2122	9.17557
22.2326	9.12778
22.253	12.7873
22.2735	10.6937
22.2939	9.72526
22.3143	8.24848
22.3348	9.56149
22.3552	4.43008
22.3756	-0.18986
22.3961	-8.03977
22.4165	-7.01194
22.4369	-7.75407
22.4574	-3.98294
22.4778	-3.0946
22.4982	-5.7586
22.5187	-5.71959
22.5391	-5.03583
22.5595	-6.44132
22.58	-6.46431
22.6004	-8.00619
22.6208	-11.7148
22.6413	-15.0204
22.6617	-18.7972
22.6822	-24.6137
22.7026	-19.2059
22.723	-21.1507
22.7434	-18.8644
22.7639	-16.575
22.7843	-15.4789
22.8048	-12.7834
22.8252	-13.1133
22.8456	-12.6992
22.8661	-12.8896
22.8865	-14.0936
22.9069	-13.9523
22.9274	-14.5333
22.9478	-14.5872
22.9682	-18.7081
22.9887	-21.0839
23.0091	-23.1806
23.0295	-22.4379
23.05	-22.3555
23.0704	-17.3538
23.0908	-14.9187
23.1113	-12.5207
23.1317	-9.73844
23.1521	-6.98714
23.1726	-9.34425
23.193	-9.62762
23.2135	-9.32204
23.2339	-8.45229
23.2543	-14.6004
23.2748	-13.709
23.2952	-13.4964
23.3156	-13.1257
23.3361	-17.9564
23.3565	-12.1674
23.3769	-10.7557
23.3974	-9.2389
23.4178	-7.61691
23.4382	-5.88974
23.4587	-4.05741
23.4791	-2.11991
23.4995	-0.07724

## Sheet: T-ND-2.6%
Angel	normalized
8.99085	-11.8861
9.01129	-5.28914
9.03172	0.35615
9.05216	5.04977
9.07259	8.79171
9.09302	11.582
9.11346	13.4206
9.13389	14.3075
9.15433	13.5178
9.17476	11.557
9.1952	11.4172
9.21563	5.05384
9.23607	2.0832
9.2565	2.86367
9.27694	2.62448
9.29737	-1.43578
9.31781	3.32539
9.33824	1.35811
9.35868	2.18415
9.37911	7.3574
9.39955	5.73541
9.41998	8.85805
9.44042	8.19216
9.46085	8.53775
9.48129	8.82144
9.50172	7.19458
9.52215	6.75184
9.54259	7.34826
9.56302	6.79313
9.58346	4.64831
9.60389	8.70913
9.62433	5.13423
9.64476	5.04491
9.6652	3.84149
9.68563	-0.59014
9.70607	-0.5736
9.7265	2.34545
9.74694	6.55772
9.76737	8.55651
9.78781	8.68218
9.80824	7.12695
9.82868	8.94982
9.84911	9.98437
9.86955	9.41621
9.88998	9.12508
9.91042	8.3
9.93085	7.17053
9.95128	9.50851
9.97172	6.94464
9.99215	7.34339
10.0126	8.37936
10.033	13.8006
10.0535	19.1914
10.0739	20.4259
10.0943	25.4519
10.1148	26.8903
10.1352	26.5301
10.1556	25.9337
10.1761	20.5519
10.1965	25.372
10.2169	23.8757
10.2374	23.6775
10.2578	18.246
10.2782	15.704
10.2987	17.1916
10.3191	21.7527
10.3395	26.4099
10.36	28.0734
10.3804	29.7776
10.4009	26.2095
10.4213	24.7669
10.4417	26.3457
10.4621	28.1883
10.4826	32.054
10.503	30.3101
10.5235	34.1919
10.5439	36.1877
10.5643	41.2912
10.5848	45.2806
10.6052	44.1149
10.6256	47.5717
10.6461	47.9745
10.6665	48.3888
10.6869	46.6286
10.7074	50.3574
10.7278	53.4949
10.7482	61.2354
10.7687	62.6155
10.7891	65.121
10.8095	69.0062
10.83	72.6356
10.8504	76.4736
10.8709	72.7556
10.8913	73.9532
10.9117	76.0516
10.9322	74.0015
10.9526	72.2267
10.973	67.0753
10.9935	73.003
11.0139	77.9778
11.0343	84.1351
11.0548	83.673
11.0752	85.8887
11.0956	86.7785
11.1161	90.623
11.1365	90.1137
11.1569	90.1077
11.1774	96.9605
11.1978	102.663
11.2182	105.941
11.2387	108.875
11.2591	114.343
11.2795	125.537
11.3	127.663
11.3204	135.007
11.3408	137.223
11.3613	146.653
11.3817	155.717
11.4022	160.764
11.4226	161.497
11.443	167.485
11.4635	166.378
11.4839	180.953
11.5043	196.27
11.5248	214.8
11.5452	235.087
11.5656	259.441
11.5861	285.181
11.6065	310.262
11.6269	336.031
11.6474	372.04
11.6678	400.39
11.6882	425.151
11.7087	455.385
11.7291	496.061
11.7495	536.032
11.77	619.686
11.7904	715.967
11.8109	825.687
11.8313	950.143
11.8517	1134.74
11.8721	1360.47
11.8926	1624.79
11.913	1929.76
11.9335	2275.71
11.9539	2624.01
11.9743	2959.23
11.9948	3248.9
12.0152	3460.74
12.0356	3553.84
12.0561	3558.93
12.0765	3442.48
12.0969	3212.84
12.1174	2899.88
12.1378	2559.49
12.1582	2188.23
12.1787	1838.61
12.1991	1515.98
12.2195	1251.35
12.24	1036.66
12.2604	869.503
12.2808	743.884
12.3013	635.447
12.3217	547.283
12.3422	497.366
12.3626	451.134
12.383	407.848
12.4035	371.159
12.4239	342.078
12.4443	320.207
12.4648	306.809
12.4852	291.699
12.5056	270.57
12.5261	264.3
12.5465	254.614
12.5669	247.197
12.5874	228.859
12.6078	222.851
12.6282	221.565
12.6487	211.652
12.6691	202.673
12.6895	194.59
12.71	183.937
12.7304	174.344
12.7508	165.564
12.7713	164.12
12.7917	156.6
12.8122	159.949
12.8326	157.38
12.853	153.675
12.8735	149.44
12.8939	151.879
12.9143	151.943
12.9348	144.709
12.9552	135.375
12.9756	127.441
12.9961	123.847
13.0165	125.097
13.0369	127.993
13.0574	128.128
13.0778	128.617
13.0982	127.23
13.1187	122.397
13.1391	116.616
13.1595	110.199
13.18	106.636
13.2004	99.1178
13.2209	92.8312
13.2413	84.9777
13.2617	83.1231
13.2821	85.1531
13.3026	88.3769
13.323	92.3386
13.3435	92.5623
13.3639	91.6996
13.3843	90.7293
13.4048	90.9351
13.4252	86.1991
13.4456	82.5642
13.4661	79.8626
13.4865	74.3562
13.5069	70.4118
13.5274	63.9607
13.5478	63.1941
13.5682	61.2792
13.5887	64.7034
13.6091	69.7906
13.6295	67.3153
13.65	66.0552
13.6704	68.9891
13.6908	73.06
13.7113	70.7248
13.7317	65.1565
13.7522	62.1308
13.7726	54.0037
13.793	52.2745
13.8135	53.9689
13.8339	57.6293
13.8543	58.7569
13.8748	60.8309
13.8952	58.9078
13.9156	56.8952
13.9361	51.7292
13.9565	52.4903
13.9769	55.2305
13.9974	47.8494
14.0178	38.8216
14.0382	32.7826
14.0587	28.5939
14.0791	30.7085
14.0995	36.0905
14.12	35.819
14.1404	34.8081
14.1608	32.2645
14.1813	30.2763
14.2017	29.6937
14.2221	25.7737
14.2426	33.0761
14.263	35.8422
14.2835	32.9582
14.3039	32.5841
14.3243	29.1886
14.3448	33.6455
14.3652	32.8495
14.3856	37.2722
14.4061	34.4679
14.4265	32.3201
14.4469	25.4862
14.4674	22.941
14.4878	18.5845
14.5082	19.888
14.5287	21.317
14.5491	20.7572
14.5695	22.3751
14.59	19.864
14.6104	15.1965
14.6309	21.9988
14.6513	24.2177
14.6717	27.1468
14.6921	26.3296
14.7126	29.073
14.733	25.8583
14.7535	24.7513
14.7739	21.0219
14.7943	20.5452
14.8148	20.2248
14.8352	20.3166
14.8556	19.4734
14.8761	17.9037
14.8965	18.7936
14.9169	23.5778
14.9374	21.987
14.9578	22.2221
14.9782	22.7171
14.9987	22.6491
15.0191	20.7243
15.0395	19.424
15.06	17.0446
15.0804	16.5566
15.1008	17.1139
15.1213	14.041
15.1417	12.6996
15.1622	13.7946
15.1826	12.4242
15.203	9.6572
15.2235	9.11752
15.2439	10.5652
15.2643	11.768
15.2848	11.5864
15.3052	19.7669
15.3256	21.8362
15.3461	21.3972
15.3665	20.1731
15.3869	16.3805
15.4074	13.4267
15.4278	13.0414
15.4482	10.4052
15.4687	7.11583
15.4891	7.16384
15.5095	12.5184
15.53	13.3906
15.5504	18.2386
15.5709	19.5733
15.5913	22.0157
15.6117	21.7428
15.6321	19.9812
15.6526	17.5502
15.673	13.0458
15.6935	14.1786
15.7139	14.5963
15.7343	13.0237
15.7548	13.5457
15.7752	15.2828
15.7956	18.8001
15.8161	17.5288
15.8365	20.2007
15.8569	15.9292
15.8774	11.6219
15.8978	10.9907
15.9182	7.83
15.9387	4.5211
15.9591	-0.81074
15.9795	-0.11448
16	-0.48018
16.0204	-1.31008
16.0408	0.38462
16.0613	0.09873
16.0817	3.84407
16.1022	5.99809
16.1226	8.43389
16.143	8.21641
16.1635	7.15197
16.1839	8.66913
16.2043	8.0754
16.2248	4.56616
16.2452	-0.23144
16.2656	1.87534
16.2861	-1.64041
16.3065	-4.56818
16.3269	-3.03147
16.3474	-0.88071
16.3678	4.2214
16.3882	5.99918
16.4087	5.80124
16.4291	5.30035
16.4495	4.00136
16.47	5.20743
16.4904	5.66264
16.5109	4.84902
16.5313	3.62007
16.5517	5.66171
16.5722	-1.90482
16.5926	-2.29821
16.613	1.44713
16.6334	1.08631
16.6539	-0.90979
16.6743	-4.91092
16.6948	-6.72786
16.7152	-4.98104
16.7356	-3.07459
16.7561	-1.71053
16.7765	-0.98658
16.7969	-1.9533
16.8174	-3.83702
16.8378	-4.45681
16.8582	-8.78858
16.8787	-8.21448
16.8991	-9.55831
16.9195	-10.5749
16.94	-10.1586
16.9604	-8.71288
16.9809	-2.31312
17.0013	2.33017
17.0217	3.36574
17.0421	0.66623
17.0626	-0.89475
17.083	-2.78538
17.1034	-4.80536
17.1239	-5.9719
17.1443	-7.1975
17.1648	-10.3778
17.1852	-11.1939
17.2056	-9.27862
17.2261	-8.01318
17.2465	-8.03121
17.2669	-3.89099
17.2874	-4.00675
17.3078	-6.01354
17.3282	-4.90934
17.3487	-4.27425
17.3691	-4.46494
17.3895	-2.67177
17.41	-0.92422
17.4304	-2.99453
17.4508	-3.19825
17.4713	-2.82865
17.4917	-2.50792
17.5121	-2.3973
17.5326	-1.82736
17.553	2.45294
17.5735	1.17421
17.5939	0.58284
17.6143	0.2651
17.6348	-3.55777
17.6552	-1.95518
17.6756	-2.96351
17.6961	-5.35143
17.7165	-5.5356
17.7369	-5.53084
17.7574	-5.87626
17.7778	-3.34038
17.7982	-0.539
17.8187	4.50844
17.8391	8.27894
17.8595	9.15673
17.88	8.98883
17.9004	5.96895
17.9208	8.73937
17.9413	12.8454
17.9617	6.13632
17.9822	7.55648
18.0026	6.83317
18.023	2.54284
18.0434	4.98588
18.0639	3.60619
18.0843	2.12549
18.1048	5.16466
18.1252	6.01639
18.1456	7.17596
18.1661	4.78642
18.1865	8.75563
18.2069	11.3892
18.2274	10.1121
18.2478	7.75355
18.2682	11.8661
18.2887	8.97489
18.3091	7.24338
18.3295	5.90765
18.35	4.5931
18.3704	4.94478
18.3909	6.5327
18.4113	3.23918
18.4317	3.59412
18.4521	5.35307
18.4726	9.15939
18.493	5.33977
18.5134	5.01715
18.5339	7.32011
18.5543	9.20286
18.5748	7.35408
18.5952	4.73161
18.6156	4.16142
18.6361	5.7689
18.6565	4.96416
18.6769	1.22273
18.6974	-1.31177
18.7178	1.12474
18.7382	1.53182
18.7587	-0.19481
18.7791	-4.29621
18.7995	-1.6284
18.82	0.80161
18.8404	4.1649
18.8608	2.74448
18.8813	5.52793
18.9017	9.83103
18.9221	12.1226
18.9426	14.5037
18.963	12.6142
18.9835	14.4448
19.0039	15.2199
19.0243	10.2101
19.0448	9.74575
19.0652	7.88415
19.0856	11.4538
19.1061	10.779
19.1265	12.5547
19.1469	11.9947
19.1674	19.2684
19.1878	19.0057
19.2082	20.4771
19.2287	22.1946
19.2491	21.6151
19.2695	23.8473
19.29	22.5516
19.3104	21.2184
19.3308	21.5123
19.3513	14.695
19.3717	11.1776
19.3922	8.99091
19.4126	11.3241
19.433	11.9666
19.4535	12.0911
19.4739	10.569
19.4943	14.3176
19.5148	11.9664
19.5352	11.4231
19.5556	13.7041
19.5761	12.4524
19.5965	9.08319
19.6169	1.97595
19.6374	-4.78109
19.6578	-5.05397
19.6782	-3.87072
19.6987	-1.43819
19.7191	1.4227
19.7395	2.5408
19.76	9.70166
19.7804	13.2857
19.8008	12.8125
19.8213	13.4159
19.8417	17.2313
19.8621	15.4273
19.8826	11.6982
19.903	9.97896
19.9234	8.73696
19.9439	4.75862
19.9643	0.15808
19.9848	4.0337
20.0052	5.20718
20.0256	6.6266
20.0461	11.0935
20.0665	10.7554
20.0869	9.38802
20.1074	9.95397
20.1278	11.7252
20.1482	12.9655
20.1687	12.9613
20.1891	10.0091
20.2095	5.64312
20.23	-0.56177
20.2504	-1.03987
20.2708	1.29818
20.2913	-1.61332
20.3117	1.01629
20.3321	0.83136
20.3526	1.46734
20.373	3.08548
20.3935	2.85169
20.4139	6.26311
20.4343	14.7172
20.4548	17.8501
20.4752	16.8101
20.4956	20.0179
20.5161	20.6018
20.5365	21.842
20.5569	22.6409
20.5774	22.7166
20.5978	21.4811
20.6182	15.8398
20.6387	12.267
20.6591	8.65347
20.6795	4.92269
20.7	7.15976
20.7204	6.10833
20.7408	5.24094
20.7613	4.42243
20.7817	6.46893
20.8022	8.36559
20.8226	10.3013
20.843	13.2225
20.8635	14.1842
20.8839	13.4178
20.9043	8.25211
20.9248	6.88469
20.9452	5.68015
20.9656	5.85682
20.9861	4.36724
21.0065	-1.05095
21.0269	-1.71147
21.0474	-3.90631
21.0678	-0.91186
21.0882	1.28286
21.1087	5.29855
21.1291	7.97051
21.1495	10.2744
21.17	11.3012
21.1904	9.08686
21.2108	9.72773
21.2313	10.3214
21.2517	13.7311
21.2721	10.6731
21.2926	5.6295
21.313	5.68889
21.3334	6.71415
21.3539	9.35842
21.3743	12.8676
21.3948	15.0721
21.4152	14.1069
21.4356	13.7624
21.4561	12.768
21.4765	12.9805
21.4969	11.1652
21.5174	9.73258
21.5378	10.4044
21.5582	4.98131
21.5787	3.12852
21.5991	-0.18692
21.6195	-1.07222
21.64	0.90914
21.6604	3.82541
21.6808	0.89274
21.7013	0.72085
21.7217	2.87485
21.7421	5.37904
21.7626	7.31153
21.783	4.70787
21.8035	4.10272
21.8239	4.88204
21.8443	4.62381
21.8648	4.58874
21.8852	1.99648
21.9056	5.33298
21.9261	6.32729
21.9465	5.13578
21.9669	4.46711
21.9874	5.35066
22.0078	4.95888
22.0282	4.71695
22.0487	1.1572
22.0691	0.85989
22.0895	0.66031
22.11	-1.35862
22.1304	-1.35298
22.1508	-4.50391
22.1713	-7.19226
22.1917	-8.24044
22.2122	-9.44334
22.2326	-8.92952
22.253	-6.7348
22.2735	-6.06461
22.2939	-3.91387
22.3143	0.58558
22.3348	2.36822
22.3552	6.1396
22.3756	6.72183
22.3961	4.32502
22.4165	5.01475
22.4369	2.09511
22.4574	-0.17954
22.4778	-0.69022
22.4982	-0.52333
22.5187	-1.97382
22.5391	-2.24344
22.5595	-2.71828
22.58	-0.79557
22.6004	-4.21361
22.6208	-3.89687
22.6413	-4.85709
22.6617	-4.79607
22.6822	-6.34428
22.7026	-5.9347
22.723	-7.05454
22.7434	-7.01632
22.7639	-4.11145
22.7843	-2.45423
22.8048	0.87087
22.8252	2.06715
22.8456	4.34005
22.8661	5.38974
22.8865	4.52561
22.9069	5.51341
22.9274	1.95365
22.9478	-2.01329
22.9682	-6.17081
22.9887	-7.32322
23.0091	-8.06519
23.0295	-5.96494
23.05	-3.87771
23.0704	-3.6929
23.0908	-2.26859
23.1113	-3.71093
23.1317	-0.53406
23.1521	-0.58379
23.1726	2.00347
23.193	0.89666
23.2135	1.1287
23.2339	2.50415
23.2543	5.35038
23.2748	6.49454
23.2952	9.21373
23.3156	13.8793
23.3361	13.5771
23.3565	12.2895
23.3769	10.4064
23.3974	7.65888
23.4178	4.04695
23.4382	-0.4294
23.4587	-5.77016
23.4791	-11.9753
23.4995	-19.0449
