# Supplementary material for: Low-k nano-dielectrics facilitate electric-field induced phase transition in high-k ferroelectric polymers for sustainable electrocaloric refrigeration
Source: Nat Commun. 2024 Jan 24;15:702. doi: 10.1038/s41467-024-44926-8 (PMC10808131; doi:10.1038/s41467-024-44926-8)
Supplement: Supplementary file 4 — Source Data [file 41467_2024_44926_MOESM4_ESM.zip › Data/Fig.2b.xlsx]

## Sheet: Blad1
Terpolymer	35.4
T-ND-1.2%	32.1
T-ND-2.6%	29
