# Supplementary material for: Low-k nano-dielectrics facilitate electric-field induced phase transition in high-k ferroelectric polymers for sustainable electrocaloric refrigeration
Source: Nat Commun. 2024 Jan 24;15:702. doi: 10.1038/s41467-024-44926-8 (PMC10808131; doi:10.1038/s41467-024-44926-8)
Supplement: Supplementary file 4 — Source Data [file 41467_2024_44926_MOESM4_ESM.zip › Data/Fig.2c.xlsx]

## Sheet: terpolymer
Angel	Normalized
0.00761	4717.16
0.00808	4378.72
0.00856	4118.86
0.00903	3921.18
0.00951	3750.62
0.00998	3644.6
0.01046	3512.79
0.01094	3373.63
0.01141	3213.16
0.01189	3086.91
0.01236	2906.28
0.01284	2716.09
0.01331	2531.2
0.01379	2348.76
0.01426	2136.92
0.01474	1939.93
0.01521	1747.3
0.01569	1577.35
0.01617	1399.14
0.01664	1252.72
0.01712	1123.71
0.01759	1005.37
0.01807	912.187
0.01854	819.798
0.01902	745.282
0.01949	682.733
0.01997	630.063
0.02044	591.143
0.02092	549.942
0.02139	516.754
0.02187	501.45
0.02235	470.621
0.02282	452.445
0.0233	432.532
0.02377	416.519
0.02425	401.159
0.02472	386.19
0.0252	369.199
0.02567	354.042
0.02615	342.479
0.02662	330.906
0.0271	313.071
0.02758	300.946
0.02805	285.127
0.02853	271.084
0.029	256.123
0.02948	245.035
0.02995	233.435
0.03043	220.492
0.0309	210.047
0.03138	199.906
0.03185	187.658
0.03233	178.641
0.03281	168.926
0.03328	163.108
0.03376	153.471
0.03423	147.595
0.03471	141.673
0.03518	134.622
0.03566	128.948
0.03613	124.78
0.03661	122.54
0.03708	114.499
0.03756	112.037
0.03804	109.177
0.03851	105.616
0.03899	98.5498
0.03946	94.4235
0.03994	91.6815
0.04041	88.7746
0.04089	84.9347
0.04136	84.3633
0.04184	78.4927
0.04231	75.245
0.04279	73.2641
0.04326	72.8536
0.04374	69.2055
0.04422	68.475
0.04469	63.2765
0.04517	61.3323
0.04564	59.7015
0.04612	56.6542
0.04659	56.9716
0.04707	53.9932
0.04754	53.0758
0.04802	50.5329
0.04849	50.5083
0.04897	48.3203
0.04945	44.1821
0.04992	43.4631
0.0504	42.1979
0.05087	40.8188
0.05135	40.3886
0.05182	40.3342
0.0523	38.3073
0.05277	36.0525
0.05325	34.1002
0.05372	32.0806
0.0542	33.1123
0.05467	31.4835
0.05515	32.5247
0.05563	30.5362
0.0561	30.6702
0.05658	30.1602
0.05705	29.1986
0.05753	27.9056
0.058	25.7838
0.05848	24.3342
0.05895	25.6766
0.05943	23.793
0.0599	22.3904
0.06038	23.3804
0.06085	23.0842
0.06133	21.3247
0.06181	22.844
0.06228	21.3494
0.06276	20.4974
0.06323	20.6658
0.06371	19.5401
0.06418	18.169
0.06466	18.4832
0.06513	17.4444
0.06561	18.943
0.06608	16.7384
0.06656	16.9426
0.06703	16.4493
0.06751	15.9652
0.06799	16.457
0.06846	14.2099
0.06894	14.3344
0.06941	15.0351
0.06989	16.197
0.07036	14.4996
0.07084	13.7185
0.07131	13.0861
0.07179	11.1911
0.07226	12.7809
0.07274	12.7444
0.07321	11.8329
0.07369	11.1992
0.07417	11.876
0.07464	12.5788
0.07512	11.0889
0.07559	11.0995
0.07607	10.889
0.07654	10.1986
0.07702	11.4361
0.07749	9.85171
0.07797	10.8572
0.07844	10.1521
0.07892	9.3651
0.07939	10.283
0.07987	8.79328
0.08034	9.28399
0.08082	8.27229
0.0813	8.87674
0.08177	7.7704
0.08225	8.36279
0.08272	8.82503
0.0832	8.68462
0.08367	7.8623
0.08415	7.91036
0.08462	8.36456
0.0851	8.68933
0.08557	8.05426
0.08605	6.92205
0.08652	6.20789
0.087	7.38256
0.08748	8.96385
0.08795	7.74454
0.08843	5.90377
0.0889	5.72813
0.08938	6.65125
0.08985	6.23395
0.09033	5.33741
0.0908	6.76768
0.09128	6.91451
0.09175	6.34745
0.09223	6.24093
0.0927	6.37506
0.09318	6.43508
0.09365	4.76075
0.09413	6.46808
0.09461	5.26937
0.09508	7.17045
0.09556	4.42125
0.09603	5.60906
0.09651	5.45299
0.09698	5.93989
0.09746	5.9682
0.09793	4.97639
0.09841	5.00042
0.09888	5.18099
0.09936	4.13433
0.09983	4.90134
0.10031	4.05994
0.10078	5.61287
0.10126	5.42193
0.10173	4.23862
0.10221	4.34822
0.10269	4.59744
0.10316	4.08848
0.10364	4.04335
0.10411	6.11771
0.10459	3.96189
0.10506	5.00249
0.10554	4.553
0.10601	4.38876
0.10649	4.00705
0.10696	4.42946
0.10744	3.5735
0.10791	4.20595
0.10839	3.44018
0.10886	2.82769
0.10934	2.92175
0.10981	3.58204
0.11029	3.12122
0.11076	4.68469
0.11124	3.55674
0.11172	3.01697
0.11219	2.9823
0.11267	3.23266
0.11314	2.8448
0.11362	3.73482
0.11409	2.7979
0.11457	2.89291
0.11504	4.30841
0.11552	3.23946
0.11599	3.04354
0.11647	3.28767
0.11694	2.40324
0.11742	2.73935
0.11789	3.54839
0.11837	3.26964
0.11884	2.42302
0.11932	2.50405
0.11979	3.06929
0.12027	2.70573
0.12075	2.06548
0.12122	2.13856
0.1217	2.29365
0.12217	2.99454
0.12265	2.48784
0.12312	2.55312
0.1236	2.88658
0.12407	1.93741
0.12455	2.44081
0.12502	2.79501
0.1255	1.36343
0.12597	1.85491
0.12645	2.83531
0.12692	2.10909
0.1274	2.67031
0.12787	2.13612
0.12835	1.82391
0.12882	2.17908
0.1293	2.52282
0.12977	2.12285
0.13025	1.92019
0.13072	1.70165
0.1312	1.80462
0.13168	1.57904
0.13215	1.49251
0.13263	2.09151
0.1331	2.61844
0.13358	3.0963
0.13405	2.47946
0.13453	2.54588
0.135	1.55665
0.13548	1.34973
0.13595	2.72455
0.13643	1.79472
0.1369	1.28959
0.13738	1.93499
0.13785	2.29843
0.13833	1.42038
0.1388	0.88921
0.13928	1.08197
0.13975	2.29895
0.14023	1.91523
0.1407	1.40329
0.14118	1.38934
0.14165	1.2365
0.14213	2.06436
0.1426	1.20012
0.14308	1.19422
0.14355	1.43951
0.14403	1.71927
0.1445	1.70189
0.14498	2.0773
0.14546	1.52216
0.14593	1.31776
0.14641	2.44658
0.14688	0.9752
0.14736	1.94854
0.14783	2.86281
0.14831	2.12525
0.14878	1.51021
0.14926	2.17122
0.14973	1.66954
0.15021	1.79311
0.15068	1.84257
0.15116	2.12395
0.15163	0.73392
0.15211	0.95068
0.15258	1.29559
0.15306	1.14304
0.15353	1.4369
0.15401	1.19907
0.15448	1.96902
0.15496	0.97601
0.15543	1.90037
0.15591	1.59555
0.15638	1.13427
0.15686	1.51488
0.15733	1.69143
0.15781	1.23721
0.15828	1.3526
0.15876	1.30289
0.15923	1.88652
0.15971	0.89206
0.16018	1.03035
0.16066	0.32685
0.16113	1.62192
0.16161	1.05562
0.16208	0.92227
0.16256	1.02072
0.16303	1.41862
0.16351	0.89723
0.16398	1.20358
0.16446	1.63022
0.16493	1.30442
0.16541	0.51384
0.16588	1.79987
0.16636	0.58197
0.16683	1.1754
0.16731	1.29379
0.16778	2.08805
0.16826	2.45033
0.16873	1.68448
0.16921	1.07095
0.16968	0.91812
0.17016	0.57676
0.17063	1.82633
0.17111	1.24163
0.17158	0.83528
0.17206	1.93744
0.17253	0.97876
0.17301	1.7217
0.17348	0.81198
0.17396	0.54633
0.17443	1.00013
0.17491	0.87237
0.17538	1.19362
0.17586	1.71081
0.17633	1.45211
0.17681	0.85916
0.17728	1.40003
0.17776	1.57221
0.17823	0.65394
0.17871	0.98335
0.17918	1.25119
0.17966	1.44784
0.18013	1.24814
0.18061	1.9744
0.18108	1.79423
0.18156	1.18591
0.18203	0.80088
0.18251	0.63241
0.18298	0.80778
0.18346	0.74563
0.18393	1.21024
0.18441	0.4946
0.18488	0.99476
0.18536	1.20189
0.18583	1.25707
0.18631	1.60395
0.18678	1.1108
0.18726	1.89793
0.18773	0.67836
0.18821	0.72753
0.18868	1.01564
0.18916	0.80173
0.18963	1.22126
0.19011	1.54463
0.19058	1.01956
0.19106	1.1577
0.19153	1.04853
0.19201	1.38771
0.19248	1.74606
0.19296	1.11766
0.19343	0.91496
0.19391	0.99481
0.19438	1.64701
0.19486	0.83954
0.19533	0.75661
0.19581	1.32637
0.19628	0.51255
0.19676	1.41455
0.19723	1.16723
0.19771	1.4428
0.19818	0.81455
0.19866	1.75768
0.19913	1.90102
0.19961	1.69025
0.20008	0.79309
0.20056	0.30802
0.20103	1.52709
0.20151	1.00227
0.20198	1.2373
0.20246	1.83877
0.20293	0.9727
0.20341	0.80874
0.20388	0.72157
0.20435	0.4048
0.20483	0.63359
0.2053	0.51029
0.20578	1.09253
0.20625	1.04575
0.20673	0.40021
0.2072	1.02788
0.20768	0.73551
0.20815	1.47584
0.20863	0.9569
0.2091	0.43449
0.20958	0.28237
0.21005	0.70957
0.21053	1.42237
0.211	0.76305
0.21148	1.05752
0.21195	0.65279
0.21243	0.5966
0.2129	1.17458
0.21338	1.75856
0.21385	1.04531
0.21433	1.17589
0.2148	1.35249
0.21528	1.20533
0.21575	1.39682
0.21623	1.68856
0.2167	0.34152
0.21717	0.81652
0.21765	1.19841
0.21812	1.07386
0.2186	1.36273
0.21907	0.75078
0.21955	0.81022
0.22002	1.56908
0.2205	0.60185
0.22097	0.37695
0.22145	1.31379
0.22192	1.14604
0.2224	0.79593
0.22287	0.20878
0.22335	1.82085
0.22382	1.20439
0.2243	1.48032
0.22477	0.91859
0.22525	1.24153
0.22572	1.14456
0.22619	1.23235
0.22667	1.39103
0.22714	1.46637
0.22762	1.237
0.22809	0.93909
0.22857	0.40616
0.22904	0.97683
0.22952	1.05213
0.22999	1.49865
0.23047	0.93031
0.23094	0.38118
0.23142	0.68249
0.23189	0.0942
0.23237	1.0468
0.23284	1.38719
0.23331	1.32445
0.23379	0.92132
0.23426	0.81153
0.23474	1.43773
0.23521	0.80505
0.23569	0.6886
0.23616	1.28266
0.23664	0.91228
0.23711	1.09945
0.23759	0.44276
0.23806	1.2909
0.23854	0.97854
0.23901	1.11457
0.23949	0.86082
0.23996	0.9877
0.24043	0.79752
0.24091	2.02025
0.24138	0.42656
0.24186	0.22235
0.24233	0.95132
0.24281	0.55649
0.24328	0.73431
0.24376	1.56219
0.24423	1.21394
0.24471	1.03579
0.24518	1.32884
0.24565	1.14667
0.24613	0.62228
0.2466	0.73956
0.24708	0.90284
0.24755	0.9159
0.24803	0.5394
0.2485	0.9272
0.24898	1.15424
0.24945	0.39719
0.24993	-0.0084
0.2504	1.2292
0.25087	0.34131
0.25135	0.46905
0.25182	1.32151
0.2523	1.18144
0.25277	1.0856
0.25325	1.23352
0.25372	0.9338
0.2542	0.99014
0.25467	0.4175
0.25515	0.43647
0.25562	1.08809
0.25609	0.59005
0.25657	0.98722
0.25704	0.73533
0.25752	1.17403
0.25799	1.45653
0.25847	0.74166
0.25894	1.13026
0.25942	0.93296
0.25989	1.02701
0.26036	1.19769
0.26084	0.76569
0.26131	1.09471
0.26179	0.73894
0.26226	1.08024
0.26274	1.3361
0.26321	1.25529
0.26369	0.52989
0.26416	0.53991
0.26463	1.29338
0.26511	1.00745
0.26558	1.01896
0.26606	0.81659
0.26653	1.26372
0.26701	0.51297
0.26748	0.88531
0.26796	0.80067
0.26843	0.49758
0.2689	0.99511
0.26938	0.53498
0.26985	0.91502
0.27033	1.70351
0.2708	0.91046
0.27128	0.00963
0.27175	0.7758
0.27223	0.97008
0.2727	1.363
0.27317	0.56197
0.27365	0.9734
0.27412	0.85587
0.2746	0.5036
0.27507	0.37912
0.27555	0.73937
0.27602	0.55324
0.27649	0.86181
0.27697	0.75996
0.27744	1.20335
0.27792	0.87029
0.27839	0.51194
0.27887	1.13166
0.27934	1.51211
0.27981	0.71116
0.28029	0.86142
0.28076	1.03037
0.28124	0.16439
0.28171	0.81582
0.28219	1.37306
0.28266	0.73335
0.28313	0.65799
0.28361	0.98536
0.28408	1.11516
0.28456	0.98509
0.28503	0.06104
0.28551	0.70737
0.28598	1.23309
0.28645	1.12673
0.28693	0.85698
0.2874	1.05083
0.28788	1.34497
0.28835	1.04134
0.28883	0.88479
0.2893	1.23065
0.28977	1.19754
0.29025	1.71018
0.29072	0.82875
0.2912	1.18402
0.29167	0.41956
0.29215	0.12981
0.29262	1.12305
0.29309	1.24895
0.29357	1.24122
0.29404	1.20855
0.29452	0.63982
0.29499	0.71593
0.29547	0.54721
0.29594	0.48237
0.29641	0.64399
0.29689	1.1952
0.29736	0.59511
0.29784	0.34413
0.29831	0.93401
0.29878	0.36188
0.29926	0.79814
0.29973	1.14342
0.30021	1.06929
0.30068	0.96394
0.30116	0.34138
0.30163	0.62142
0.3021	1.0009
0.30258	1.05742
0.30305	0.91931
0.30353	0.86273
0.304	1.01032
0.30447	0.7248
0.30495	1.5899
0.30542	1.05404
0.3059	0.0985
0.30637	0.33082
0.30684	0.33878
0.30732	0.55964
0.30779	0.70389
0.30827	0.38242
0.30874	0.30857
0.30921	-0.21117
0.30969	0.26521
0.31016	0.83346
0.31064	0.65998
0.31111	0.43515
0.31158	0.56872
0.31206	-0.17936
0.31253	0.87428
0.31301	0.75795
0.31348	-0.14118
0.31396	0.13702
0.31443	0.79633
0.3149	0.13859
0.31538	1.78013
0.31585	0.84704
0.31633	0.814
0.3168	1.20999
0.31727	0.58853
0.31775	0.85227
0.31822	0.57157
0.3187	1.03517
0.31917	0.45669
0.31964	0.95813
0.32012	1.14188
0.32059	0.96133
0.32106	0.74486
0.32154	0.72691
0.32201	0.66198
0.32249	0.9158
0.32296	0.35191
0.32343	0.36258
0.32391	0.978
0.32438	0.442
0.32486	0.56217
0.32533	0.09982
0.3258	0.42466
0.32628	0.42456
0.32675	1.06715
0.32723	0.9971
0.3277	0.7692
0.32817	0.85147
0.32865	0.8205
0.32912	0.64547
0.3296	0.50379
0.33007	0.55231
0.33054	1.05708
0.33102	0.50494
0.33149	0.0285
0.33196	0.3865
0.33244	0.45354
0.33291	0.61233
0.33339	0.79471
0.33386	0.72028
0.33433	0.87407
0.33481	0.2952
0.33528	1.50243
0.33576	1.08062
0.33623	0.60675
0.3367	0.45624
0.33718	0.87322
0.33765	0.63924
0.33812	0.66001
0.3386	0.50516
0.33907	0.60564
0.33955	1.22292
0.34002	0.45978
0.34049	0.45879
0.34097	0.73757
0.34144	0.58863
0.34191	0.25701
0.34239	1.04926
0.34286	1.74243
0.34334	0.47693
0.34381	0.67151
0.34428	1.43872
0.34476	0.91917
0.34523	0.79743
0.3457	1.16239
0.34618	0.41742
0.34665	0.27776
0.34713	-0.22682
0.3476	0.18582
0.34807	0.64162
0.34855	0.49243
0.34902	0.49018
0.34949	0.49476
0.34997	0.64425
0.35044	0.45303
0.35092	0.36096
0.35139	0.39401
0.35186	0.87614
0.35234	0.00486
0.35281	0.7832
0.35328	0.43519
0.35376	0.8163
0.35423	0.30484
0.3547	-0.44533
0.35518	0.32765
0.35565	-0.44333
0.35613	-0.18834
0.3566	0.00751
0.35707	0.28566
0.35755	-0.12923
0.35802	0.51883
0.35849	0.55975
0.35897	0.0426
0.35944	-0.12714
0.35991	0.34319
0.36039	0.32763
0.36086	0.18496
0.36133	-0.43656
0.36181	0.74833
0.36228	-0.000555601
0.36276	-0.52776
0.36323	0.38637
0.3637	0.51063
0.36418	-0.05424
0.36465	0.19487
0.36512	-0.76299
0.3656	-0.79951
0.36607	-0.43549
0.36654	0.97318
0.36702	-0.92212
0.36749	-0.53407
0.36796	-0.74752
0.36844	-1.15931
0.36891	-0.9243
0.36938	-0.99156
0.36986	-1.22474
0.37033	-0.56279
0.3708	-1.39388
0.37128	-1.16805
0.37175	-2.05635
0.37223	-2.06326
0.3727	-0.43424
0.37317	-1.39483
0.37365	-1.40205
0.37412	-1.89761
0.37459	-0.94087
0.37507	-0.9123
0.37554	-1.6116
0.37601	-1.99242
0.37649	-1.42859
0.37696	-1.5056
0.37743	-2.3611
0.37791	-2.10239
0.37838	-2.78823
0.37885	-2.22681
0.37933	-2.5114
0.3798	-3.18091
0.38027	-2.93399
0.38075	-2.50093
0.38122	-1.73924
0.38169	-1.92169
0.38217	-3.13652
0.38264	-3.53864
0.38311	-3.61506
0.38359	-3.86345
0.38406	-3.33734
0.38453	-4.66723
0.38501	-3.63926
0.38548	-3.32716
0.38595	-5.49212
0.38643	-4.7019
0.3869	-5.07409
0.38737	-3.24845
0.38785	-5.36715
0.38832	-5.55437
0.38879	-4.93783
0.38927	-5.53346
0.38974	-5.56441
0.39021	-5.34966
0.39069	-5.0682
0.39116	-6.76131
0.39163	-5.8623
0.39211	-7.20889
0.39258	-7.35618
0.39305	-6.61217
0.39352	-6.96719
0.394	-6.60956
0.39447	-8.14308
0.39494	-7.54013
0.39542	-8.63289
0.39589	-8.35108
0.39636	-8.74158
0.39684	-9.25007
0.39731	-7.96717
0.39778	-8.73048
0.39826	-9.40239
0.39873	-10.028
0.3992	-10.6875
0.39968	-9.13931
0.40015	-11.0341
0.40062	-9.64694
0.4011	-10.5351
0.40157	-9.71856
0.40204	-11.0804
0.40251	-10.5735
0.40299	-11.0727
0.40346	-10.8825
0.40393	-11.6949
0.40441	-10.6944
0.40488	-11.9711
0.40535	-11.6675
0.40583	-12.4747
0.4063	-12.254
0.40677	-12.7186
0.40725	-13.0624
0.40772	-12.2614
0.40819	-12.2324
0.40866	-13.6872
0.40914	-12.5131
0.40961	-13.0139
0.41008	-12.6904
0.41056	-13.4611
0.41103	-13.758
0.4115	-12.7262
0.41198	-13.4603
0.41245	-13.0794
0.41292	-13.5948
0.41339	-13.6338
0.41387	-14.5027
0.41434	-14.5845
0.41481	-13.8508
0.41529	-14.1381
0.41576	-14.8911
0.41623	-14.466
0.41671	-13.0341
0.41718	-13.3189
0.41765	-14.8221
0.41812	-14.7486
0.4186	-13.6278
0.41907	-14.1821
0.41954	-14.4222
0.42002	-14.1484
0.42049	-13.2775
0.42096	-15.8357
0.42143	-13.2886
0.42191	-13.1415
0.42238	-14.5043
0.42285	-13.8396
0.42333	-13.7367
0.4238	-13.4779
0.42427	-13.4779
0.42474	-14.0928
0.42522	-13.185
0.42569	-12.1041
0.42616	-12.5252
0.42664	-12.9174
0.42711	-12.0184
0.42758	-11.9733
0.42805	-13.2883
0.42853	-11.7756
0.429	-12.6741
0.42947	-11.9515
0.42995	-12.0127
0.43042	-11.3753
0.43089	-11.5399
0.43136	-10.9583
0.43184	-10.9573
0.43231	-10.8889
0.43278	-10.5033
0.43325	-10.2194
0.43373	-10.2534
0.4342	-10.4109
0.43467	-10.2894
0.43515	-9.04689
0.43562	-9.60442
0.43609	-8.77408
0.43656	-8.07645
0.43704	-8.35534
0.43751	-7.5345
0.43798	-7.07352
0.43845	-8.05435
0.43893	-7.75542
0.4394	-7.2488
0.43987	-7.45424
0.44035	-6.53861
0.44082	-6.6212
0.44129	-5.9895
0.44176	-6.70489
0.44224	-5.91609
0.44271	-5.36258
0.44318	-5.17832
0.44365	-5.7047
0.44413	-5.393
0.4446	-5.58984
0.44507	-4.00806
0.44554	-3.96377
0.44602	-4.35888
0.44649	-4.24678
0.44696	-4.06875
0.44743	-4.8782
0.44791	-3.17234
0.44838	-3.80638
0.44885	-4.14119
0.44932	-3.49649
0.4498	-2.46012
0.45027	-3.96341
0.45074	-3.90273
0.45121	-2.56515
0.45169	-3.28452
0.45216	-3.32887
0.45263	-3.44521
0.4531	-2.76095
0.45358	-2.92216
0.45405	-2.28204
0.45452	-2.61281
0.45499	-2.55081
0.45547	-2.61929
0.45594	-2.56634
0.45641	-2.03882
0.45688	-2.43942
0.45736	-1.10599
0.45783	-1.27242
0.4583	-2.03296
0.45877	-0.99478
0.45925	-3.03873
0.45972	-1.10038
0.46019	-1.27852
0.46066	-2.11077
0.46114	-1.81658
0.46161	-1.50564
0.46208	-1.67763
0.46255	-1.54215
0.46303	-1.36749
0.4635	-1.43469
0.46397	-2.33994
0.46444	-1.21136
0.46491	-1.61891
0.46539	-2.17305
0.46586	-1.33753
0.46633	-1.50392
0.4668	-0.71053
0.46728	-1.10341
0.46775	-0.88127
0.46822	-0.21843
0.46869	-0.02989
0.46917	-0.7483
0.46964	-1.34133
0.47011	-0.55883
0.47058	0.27147
0.47105	0.0832
0.47153	-0.64056
0.472	-0.36078
0.47247	-0.15351
0.47294	-0.32375
0.47342	-0.96388
0.47389	0.29631
0.47436	-0.72998
0.47483	-0.8451
0.4753	0.28388
0.47578	-0.39271
0.47625	0.04924
0.47672	-0.18408
0.47719	-0.69521
0.47766	-0.10993
0.47814	0.24026
0.47861	-0.00806
0.47908	-0.56975
0.47955	0.29764
0.48003	-0.62329
0.4805	0.93985
0.48097	0.02572
0.48144	-0.37394
0.48191	0.45683
0.48239	0.78336
0.48286	-0.09231
0.48333	-0.5585
0.4838	-0.34761
0.48427	-0.16661
0.48475	0.19883
0.48522	0.85465
0.48569	0.30643
0.48616	0.86834
0.48663	0.67775
0.48711	0.01478
0.48758	1.12252
0.48805	0.6603
0.48852	0.37637
0.48899	-0.14542
0.48947	0.47707
0.48994	0.67344
0.49041	1.02865
0.49088	0.50856
0.49135	-0.00149
0.49183	0.61554
0.4923	0.09994
0.49277	-0.56886
0.49324	-0.26565
0.49371	1.18316
0.49419	1.19547
0.49466	-0.21421
0.49513	0.11673
0.4956	-0.20686
0.49607	0.765
0.49655	0.86765
0.49702	-0.06524
0.49749	0.68945
0.49796	0.97373
0.49843	0.80436
0.49891	0.11857
0.49938	0.87739
0.49985	0.77726
0.50032	0.62484
0.50079	0.13563
0.50126	0.05402
0.50174	1.11122
0.50221	1.11423
0.50268	1.20299
0.50315	1.08786
0.50362	1.90714
0.5041	1.47873
0.50457	1.33676
0.50504	0.63203
0.50551	0.93923
0.50598	0.79259
0.50645	0.33603
0.50693	1.10217
0.5074	0.63631
0.50787	0.54086
0.50834	0.62459
0.50881	1.29078
0.50928	0.73536
0.50976	0.20817
0.51023	1.59552
0.5107	1.15971
0.51117	0.40288
0.51164	1.05336
0.51211	0.16368
0.51259	0.49719
0.51306	0.08266
0.51353	0.38054
0.514	1.88422
0.51447	1.25685
0.51494	1.1033
0.51542	1.94359
0.51589	0.12646
0.51636	0.78309
0.51683	1.28609
0.5173	1.09484
0.51777	1.14524
0.51825	1.41834
0.51872	0.58002
0.51919	0.504
0.51966	1.76625
0.52013	2.02032
0.5206	0.44284
0.52107	1.24343
0.52155	0.88109
0.52202	0.61043
0.52249	0.13145
0.52296	1.30712
0.52343	0.92152
0.5239	0.13608
0.52438	-0.07413
0.52485	1.607
0.52532	1.63092
0.52579	0.8863
0.52626	0.10919
0.52673	1.29647
0.5272	0.7538
0.52768	0.52818
0.52815	1.57116
0.52862	0.62596
0.52909	2.3649
0.52956	1.2238
0.53003	0.92356
0.5305	0.77541
0.53098	1.1566
0.53145	0.31083
0.53192	0.96832
0.53239	0.58099
0.53286	1.12555
0.53333	1.03894
0.5338	-0.31403
0.53427	0.82759
0.53475	1.66517
0.53522	1.59663
0.53569	1.18792
0.53616	0.96359
0.53663	0.62452
0.5371	1.0651
0.53757	1.05309
0.53805	2.12925
0.53852	1.49803
0.53899	0.92044
0.53946	0.86253
0.53993	0.57164
0.5404	1.07074
0.54087	1.00845
0.54134	0.42805
0.54181	1.56819
0.54229	1.27284
0.54276	0.28702
0.54323	1.69203
0.5437	1.72504
0.54417	3.41133
0.54464	2.60313
0.54511	1.53021
0.54558	0.43525
0.54606	0.61166
0.54653	0.88404
0.547	1.43661
0.54747	0.82551
0.54794	1.16755
0.54841	1.32806
0.54888	0.01011
0.54935	2.02099
0.54982	0.92381
0.5503	2.67765
0.55077	1.34875
0.55124	1.5944
0.55171	-0.00892
0.55218	1.92235
0.55265	0.86649
0.55312	2.17728
0.55359	0.26758
0.55406	0.25333
0.55453	0.4022
0.55501	2.60139
0.55548	0.68012
0.55595	1.06665
0.55642	2.12424
0.55689	2.35055
0.55736	-0.68648
0.55783	0.47995
0.5583	2.28291
0.55877	1.76991
0.55924	-0.40488
0.55972	0.68543
0.56019	0.787
0.56066	0.7815
0.56113	-0.066
0.5616	-0.8339
0.56207	0.53173
0.56254	5.7428
0.56301	0
0.56348	0
0.56395	0
0.56442	0
0.5649	0
0.56537	0
0.56584	0
0.56631	0
0.56678	0
0.56725	0
0.56772	0
0.56819	0
0.56866	0
0.56913	0
0.5696	0
0.57007	0
0.57054	0
0.57102	0
0.57149	0
0.57196	0
0.57243	0
0.5729	0
0.57337	0
0.57384	0
0.57431	0
0.57478	0
0.57525	0
0.57572	0
0.57619	0
0.57666	0
0.57713	0
0.57761	0
0.57808	0
0.57855	0
0.57902	0
0.57949	0
0.57996	0
0.58043	0
0.5809	0
0.58137	0
0.58184	0
0.58231	0
0.58278	0
0.58325	0
0.58372	0
0.58419	0
0.58466	0
0.58513	0
0.5856	0
0.58608	0
0.58655	0
0.58702	0
0.58749	0
0.58796	0
0.58843	0
0.5889	0
0.58937	0
0.58984	0
0.59031	0
0.59078	0
0.59125	0
0.59172	0
0.59219	0
0.59266	0
0.59313	0
0.5936	0
0.59407	0
0.59454	0
0.59501	0
0.59548	0
0.59595	0
0.59642	0
0.59689	0
0.59736	0
0.59784	0
0.59831	0
0.59878	0
0.59925	0
0.59972	0
0.60019	0
0.60066	0
0.60113	0
0.6016	0
0.60207	0
0.60254	0
0.60301	0
0.60348	0
0.60395	0
0.60442	0
0.60489	0
0.60536	0
0.60583	0
0.6063	0
0.60677	0
0.60724	0
0.60771	0
0.60818	0
0.60865	0
0.60912	0
0.60959	0
0.61006	0
0.61053	0
0.611	0
0.61147	0
0.61194	0
0.61241	0
0.61288	0
0.61335	0
0.61382	0
0.61429	0
0.61476	0
0.61523	0
0.6157	0
0.61617	0
0.61664	0
0.61711	0
0.61758	0
0.61805	0
0.61852	0
0.61899	0
0.61946	0
0.61993	0
0.6204	0
0.62087	0
0.62134	0
0.62181	0
0.62228	0
0.62275	0
0.62322	0
0.62369	0
0.62416	0
0.62463	0
0.6251	0
0.62557	0
0.62604	0
0.62651	0
0.62698	0
0.62745	0
0.62792	0
0.62839	0
0.62886	0
0.62933	0
0.6298	0
0.63027	0
0.63074	0
0.63121	0
0.63167	0
0.63214	0
0.63261	0
0.63308	0
0.63355	0
0.63402	0
0.63449	0
0.63496	0
0.63543	0
0.6359	0
0.63637	0
0.63684	0
0.63731	0
0.63778	0
0.63825	0

## Sheet: T-ND-1.2%
Angel	Normalized
0.00761	4717.1
0.00808	4033.38
0.00856	3553.66
0.00903	3152.34
0.00951	2835.05
0.00998	2603.3
0.01046	2396.33
0.01094	2234.61
0.01141	2076.14
0.01189	1948.31
0.01236	1808.67
0.01284	1681.8
0.01331	1570.57
0.01379	1443.38
0.01426	1327.02
0.01474	1218.63
0.01521	1110.68
0.01569	1013.36
0.01617	915.988
0.01664	837.881
0.01712	774.708
0.01759	711.688
0.01807	659.862
0.01854	617.637
0.01902	579.798
0.01949	543.457
0.01997	522.427
0.02044	498.296
0.02092	474.13
0.02139	454
0.02187	441.447
0.02235	419.954
0.02282	409.53
0.0233	395.877
0.02377	385.1
0.02425	371.085
0.02472	356.773
0.0252	343.996
0.02567	334.231
0.02615	322.823
0.02662	312.632
0.0271	295.509
0.02758	289.719
0.02805	277.406
0.02853	266.624
0.029	257.054
0.02948	247.666
0.02995	236.333
0.03043	226.608
0.0309	218.407
0.03138	210.157
0.03185	205.715
0.03233	197.811
0.03281	191.569
0.03328	187.275
0.03376	179.133
0.03423	172.866
0.03471	169.95
0.03518	164.999
0.03566	161.208
0.03613	155.886
0.03661	153.855
0.03708	149.456
0.03756	144.831
0.03804	142.732
0.03851	138.731
0.03899	133.853
0.03946	130.469
0.03994	126.724
0.04041	124.653
0.04089	123.311
0.04136	118.673
0.04184	116.31
0.04231	112.927
0.04279	109.827
0.04326	108.889
0.04374	107.099
0.04422	104.708
0.04469	97.9627
0.04517	95.6453
0.04564	95.1203
0.04612	91.3462
0.04659	90.9827
0.04707	89.1464
0.04754	88.2027
0.04802	83.5542
0.04849	84.0948
0.04897	81.1132
0.04945	79.0096
0.04992	76.0997
0.0504	75.4377
0.05087	75.4885
0.05135	73.2116
0.05182	73.0179
0.0523	69.3996
0.05277	69.1172
0.05325	66.4191
0.05372	65.5818
0.0542	65.2177
0.05467	63.0355
0.05515	63.7677
0.05563	60.8663
0.0561	61.1211
0.05658	59.0635
0.05705	57.9376
0.05753	57.0076
0.058	55.1478
0.05848	53.2535
0.05895	53.7158
0.05943	53.5218
0.0599	49.8504
0.06038	52.344
0.06085	49.4163
0.06133	48.8514
0.06181	49.0312
0.06228	48.1328
0.06276	46.3513
0.06323	47.3475
0.06371	45.2586
0.06418	44.0102
0.06466	43.943
0.06513	40.9736
0.06561	42.7114
0.06608	41.0073
0.06656	40.7166
0.06703	42.3079
0.06751	39.7421
0.06799	39.2799
0.06846	38.0204
0.06894	37.108
0.06941	37.152
0.06989	38.0862
0.07036	37.5481
0.07084	36.5143
0.07131	35.7
0.07179	34.3808
0.07226	33.718
0.07274	34.1574
0.07321	32.7655
0.07369	32.4568
0.07417	32.0071
0.07464	31.7293
0.07512	30.7724
0.07559	30.4608
0.07607	30.4388
0.07654	29.6014
0.07702	29.4887
0.07749	28.3422
0.07797	29.0692
0.07844	28.5928
0.07892	28.1803
0.07939	28.1472
0.07987	26.4205
0.08034	27.2403
0.08082	25.6087
0.0813	26.6351
0.08177	25.3957
0.08225	24.2508
0.08272	23.6746
0.0832	26.0506
0.08367	23.9631
0.08415	23.6653
0.08462	24.6618
0.0851	24.703
0.08557	23.1034
0.08605	23.9
0.08652	22.1349
0.087	23.0052
0.08748	23.925
0.08795	23.1489
0.08843	21.8955
0.0889	21.3408
0.08938	20.7858
0.08985	21.2191
0.09033	21.1375
0.0908	19.8305
0.09128	19.9544
0.09175	20.0334
0.09223	20.5075
0.0927	19.0164
0.09318	18.8198
0.09365	17.3148
0.09413	19.5354
0.09461	19.276
0.09508	19.6209
0.09556	18.5927
0.09603	18.2209
0.09651	18.7957
0.09698	18.9313
0.09746	18.5373
0.09793	17.509
0.09841	17.8959
0.09888	16.6435
0.09936	16.1657
0.09983	16.5405
0.10031	17.714
0.10078	16.894
0.10126	16.2032
0.10173	16.4908
0.10221	16.4318
0.10269	16.1068
0.10316	15.2485
0.10364	15.7499
0.10411	16.66
0.10459	15.0953
0.10506	15.513
0.10554	14.9133
0.10601	14.6801
0.10649	13.5892
0.10696	14.6088
0.10744	13.9498
0.10791	13.4982
0.10839	14.792
0.10886	12.8542
0.10934	13.7884
0.10981	13.2983
0.11029	13.3051
0.11076	14.3911
0.11124	12.6699
0.11172	11.9816
0.11219	12.0173
0.11267	12.2689
0.11314	13.2692
0.11362	12.522
0.11409	12.2503
0.11457	12.3357
0.11504	13.3129
0.11552	12.6855
0.11599	12.5177
0.11647	12.9126
0.11694	11.627
0.11742	11.4587
0.11789	11.8897
0.11837	11.394
0.11884	11.5436
0.11932	10.5731
0.11979	10.8124
0.12027	11.3938
0.12075	10.4037
0.12122	10.7008
0.1217	10.1091
0.12217	10.5156
0.12265	10.8036
0.12312	10.5991
0.1236	10.9511
0.12407	10.1012
0.12455	9.61793
0.12502	11.3661
0.1255	10.458
0.12597	11.467
0.12645	11.054
0.12692	9.57238
0.1274	9.47872
0.12787	8.9621
0.12835	9.57453
0.12882	10.2882
0.1293	10.8477
0.12977	10.6459
0.13025	10.7215
0.13072	10.0958
0.1312	9.70038
0.13168	9.19577
0.13215	8.7061
0.13263	9.65063
0.1331	9.21757
0.13358	10.053
0.13405	9.90798
0.13453	10.5881
0.135	9.08836
0.13548	8.4954
0.13595	9.36256
0.13643	8.76009
0.1369	8.96051
0.13738	9.30549
0.13785	8.65926
0.13833	9.08585
0.1388	8.22376
0.13928	8.15318
0.13975	9.19128
0.14023	8.16864
0.1407	9.03746
0.14118	8.10954
0.14165	8.53274
0.14213	8.56505
0.1426	7.45892
0.14308	8.60833
0.14355	8.60986
0.14403	9.16571
0.1445	8.18425
0.14498	8.00928
0.14546	8.1231
0.14593	8.48442
0.14641	8.11727
0.14688	7.43813
0.14736	8.51565
0.14783	8.74599
0.14831	8.4441
0.14878	8.14013
0.14926	8.11384
0.14973	8.60479
0.15021	7.554
0.15068	9.58708
0.15116	8.43541
0.15163	7.66654
0.15211	6.74353
0.15258	8.22742
0.15306	7.91656
0.15353	6.76106
0.15401	8.26719
0.15448	8.14022
0.15496	7.44093
0.15543	8.52597
0.15591	8.28923
0.15638	7.08159
0.15686	7.38149
0.15733	7.83123
0.15781	7.35535
0.15828	7.80729
0.15876	7.46641
0.15923	6.77284
0.15971	7.01289
0.16018	7.57743
0.16066	6.53298
0.16113	6.81415
0.16161	7.57261
0.16208	6.7653
0.16256	6.84688
0.16303	7.53939
0.16351	7.12977
0.16398	7.6305
0.16446	7.68173
0.16493	6.99603
0.16541	7.54083
0.16588	7.22164
0.16636	7.22979
0.16683	7.51472
0.16731	7.95159
0.16778	7.04393
0.16826	8.25609
0.16873	6.72012
0.16921	6.86947
0.16968	6.19015
0.17016	6.62429
0.17063	7.23779
0.17111	7.06597
0.17158	7.49542
0.17206	7.34998
0.17253	6.90043
0.17301	6.72322
0.17348	7.36901
0.17396	7.0949
0.17443	6.74115
0.17491	6.68877
0.17538	6.60435
0.17586	7.20172
0.17633	6.41045
0.17681	6.87751
0.17728	7.34253
0.17776	7.39284
0.17823	6.41157
0.17871	7.68747
0.17918	7.19001
0.17966	7.30399
0.18013	6.62824
0.18061	6.94229
0.18108	6.79704
0.18156	6.75892
0.18203	7.11318
0.18251	6.18303
0.18298	5.97248
0.18346	6.73281
0.18393	6.64865
0.18441	6.50829
0.18488	6.8698
0.18536	6.3673
0.18583	6.83922
0.18631	7.0094
0.18678	6.25044
0.18726	7.14854
0.18773	6.74754
0.18821	6.34959
0.18868	7.0352
0.18916	6.30209
0.18963	6.81206
0.19011	6.97944
0.19058	6.51242
0.19106	6.27507
0.19153	6.21488
0.19201	6.61761
0.19248	7.1806
0.19296	7.14403
0.19343	6.94422
0.19391	6.26948
0.19438	6.34976
0.19486	6.25469
0.19533	5.94137
0.19581	6.73623
0.19628	5.99178
0.19676	6.44403
0.19723	6.47235
0.19771	6.36018
0.19818	6.46577
0.19866	6.85538
0.19913	6.91272
0.19961	7.02979
0.20008	5.96356
0.20056	5.8992
0.20103	6.7591
0.20151	6.2412
0.20198	6.93413
0.20246	6.48111
0.20293	5.87417
0.20341	5.82632
0.20388	5.04598
0.20435	6.00063
0.20483	6.22798
0.2053	5.72311
0.20578	6.71319
0.20625	6.44515
0.20673	5.91983
0.2072	6.62024
0.20768	6.35992
0.20815	6.60433
0.20863	6.88896
0.2091	6.75455
0.20958	5.90504
0.21005	6.47881
0.21053	6.70479
0.211	6.63783
0.21148	6.7548
0.21195	6.20496
0.21243	5.47203
0.2129	5.89705
0.21338	6.81182
0.21385	6.60612
0.21433	6.46261
0.2148	6.26762
0.21528	6.34101
0.21575	6.1789
0.21623	6.35753
0.2167	5.71293
0.21717	5.93844
0.21765	6.74596
0.21812	5.87175
0.2186	6.83702
0.21907	5.98898
0.21955	5.86007
0.22002	6.80346
0.2205	5.73022
0.22097	5.4734
0.22145	6.25701
0.22192	6.51997
0.2224	5.99246
0.22287	6.05556
0.22335	6.35237
0.22382	5.93783
0.2243	6.73145
0.22477	6.32381
0.22525	6.18626
0.22572	5.89642
0.22619	6.35398
0.22667	6.06862
0.22714	6.38778
0.22762	6.42092
0.22809	6.31751
0.22857	5.94994
0.22904	6.31125
0.22952	5.51088
0.22999	6.21767
0.23047	6.5927
0.23094	6.39466
0.23142	5.8998
0.23189	5.80705
0.23237	6.3725
0.23284	6.22597
0.23331	6.53181
0.23379	6.00357
0.23426	5.72697
0.23474	6.17004
0.23521	5.66719
0.23569	5.27203
0.23616	6.57341
0.23664	6.25111
0.23711	5.83054
0.23759	6.01096
0.23806	6.19866
0.23854	6.1993
0.23901	5.98444
0.23949	6.16688
0.23996	6.6541
0.24043	6.18697
0.24091	6.74911
0.24138	5.81263
0.24186	5.78403
0.24233	6.10985
0.24281	6.42096
0.24328	5.80209
0.24376	6.49473
0.24423	6.24816
0.24471	6.07204
0.24518	6.37277
0.24565	6.55876
0.24613	5.86937
0.2466	5.76674
0.24708	6.13432
0.24755	6.40725
0.24803	6.3446
0.2485	6.05547
0.24898	6.26686
0.24945	5.94664
0.24993	4.56491
0.2504	6.37082
0.25087	5.56053
0.25135	5.74985
0.25182	6.16727
0.2523	5.47034
0.25277	6.14581
0.25325	6.0566
0.25372	6.34578
0.2542	5.77017
0.25467	5.48109
0.25515	5.92998
0.25562	6.07459
0.25609	4.96301
0.25657	6.2064
0.25704	5.85544
0.25752	5.73286
0.25799	5.56955
0.25847	5.56341
0.25894	6.28404
0.25942	6.02099
0.25989	6.12529
0.26036	6.01456
0.26084	6.10298
0.26131	5.77723
0.26179	5.61031
0.26226	5.56825
0.26274	6.19126
0.26321	5.84941
0.26369	5.9292
0.26416	5.70305
0.26463	6.22499
0.26511	5.77059
0.26558	6.2803
0.26606	6.04612
0.26653	6.33507
0.26701	5.66358
0.26748	5.8902
0.26796	5.70536
0.26843	5.90017
0.2689	5.42208
0.26938	5.48446
0.26985	5.43955
0.27033	7.01708
0.2708	5.82483
0.27128	4.59141
0.27175	5.86938
0.27223	5.48279
0.2727	6.15826
0.27317	6.20771
0.27365	5.38851
0.27412	5.81738
0.2746	5.1843
0.27507	5.26942
0.27555	5.42679
0.27602	5.22613
0.27649	6.12429
0.27697	5.28128
0.27744	5.60243
0.27792	5.49074
0.27839	5.00678
0.27887	5.10418
0.27934	5.54086
0.27981	5.23568
0.28029	5.40451
0.28076	5.68092
0.28124	5.35353
0.28171	5.48245
0.28219	6.08244
0.28266	5.26053
0.28313	4.93572
0.28361	5.18345
0.28408	5.34534
0.28456	5.57933
0.28503	5.33915
0.28551	5.92639
0.28598	5.73929
0.28645	6.01598
0.28693	5.74156
0.2874	5.34201
0.28788	5.73965
0.28835	5.29275
0.28883	5.11191
0.2893	5.0639
0.28977	5.66725
0.29025	5.94744
0.29072	5.45387
0.2912	5.56699
0.29167	5.02893
0.29215	5.14089
0.29262	5.90307
0.29309	6.0054
0.29357	5.52838
0.29404	5.7134
0.29452	4.9371
0.29499	4.65292
0.29547	4.78834
0.29594	4.79341
0.29641	5.63817
0.29689	5.82938
0.29736	5.11279
0.29784	5.53935
0.29831	5.2813
0.29878	5.12194
0.29926	5.55708
0.29973	5.48223
0.30021	5.11759
0.30068	5.65236
0.30116	4.79259
0.30163	5.04252
0.3021	5.5521
0.30258	5.32166
0.30305	5.90407
0.30353	5.17812
0.304	5.30379
0.30447	5.77772
0.30495	5.39194
0.30542	5.00534
0.3059	5.15246
0.30637	4.85314
0.30684	5.15713
0.30732	5.8016
0.30779	5.62236
0.30827	4.89345
0.30874	4.9273
0.30921	5.24812
0.30969	5.44148
0.31016	5.31741
0.31064	5.09005
0.31111	5.32343
0.31158	5.35561
0.31206	4.66619
0.31253	4.98511
0.31301	6.09774
0.31348	4.57996
0.31396	4.86435
0.31443	5.8069
0.3149	5.24963
0.31538	6.37631
0.31585	5.573
0.31633	5.69709
0.3168	6.08104
0.31727	5.81381
0.31775	4.75927
0.31822	5.58739
0.3187	5.93637
0.31917	5.21861
0.31964	4.75626
0.32012	5.15458
0.32059	4.9817
0.32106	5.31304
0.32154	5.11074
0.32201	5.05
0.32249	5.88262
0.32296	5.1662
0.32343	5.52181
0.32391	5.53776
0.32438	5.37789
0.32486	5.40085
0.32533	4.46611
0.3258	4.74572
0.32628	5.46045
0.32675	5.85993
0.32723	5.36366
0.3277	6.07412
0.32817	5.70075
0.32865	6.0848
0.32912	5.0903
0.3296	4.93134
0.33007	5.37095
0.33054	5.70838
0.33102	4.54898
0.33149	4.56953
0.33196	4.5309
0.33244	4.84069
0.33291	5.08649
0.33339	4.95864
0.33386	4.9558
0.33433	5.12746
0.33481	5.64763
0.33528	5.86448
0.33576	5.2763
0.33623	4.81649
0.3367	4.36679
0.33718	5.19574
0.33765	5.60197
0.33812	5.0481
0.3386	5.51454
0.33907	4.8649
0.33955	6.2813
0.34002	5.58034
0.34049	5.25958
0.34097	5.07209
0.34144	5.79521
0.34191	4.96011
0.34239	5.78782
0.34286	5.30405
0.34334	5.19125
0.34381	5.60487
0.34428	5.37267
0.34476	4.82583
0.34523	6.24749
0.3457	5.43819
0.34618	5.20472
0.34665	4.47696
0.34713	4.47253
0.3476	5.53132
0.34807	5.12976
0.34855	5.44442
0.34902	5.43214
0.34949	4.72747
0.34997	4.96862
0.35044	4.56999
0.35092	4.61496
0.35139	5.22267
0.35186	4.66823
0.35234	4.58391
0.35281	5.13171
0.35328	4.23075
0.35376	5.63924
0.35423	4.8771
0.3547	4.26887
0.35518	4.54345
0.35565	4.35734
0.35613	4.49981
0.3566	4.4566
0.35707	4.31543
0.35755	5.17348
0.35802	4.80863
0.35849	4.75855
0.35897	4.12098
0.35944	4.18522
0.35991	4.39779
0.36039	5.17731
0.36086	4.78514
0.36133	3.89611
0.36181	4.35879
0.36228	4.23596
0.36276	4.39239
0.36323	4.3669
0.3637	4.25845
0.36418	4.50861
0.36465	4.03844
0.36512	4.17741
0.3656	4.32859
0.36607	4.13792
0.36654	4.29517
0.36702	3.96034
0.36749	4.43717
0.36796	3.65973
0.36844	3.74373
0.36891	3.60476
0.36938	3.59568
0.36986	3.91088
0.37033	3.69226
0.3708	2.92549
0.37128	3.76553
0.37175	2.89234
0.37223	3.39771
0.3727	4.14488
0.37317	2.86293
0.37365	2.32428
0.37412	2.34141
0.37459	3.87749
0.37507	3.6576
0.37554	3.04636
0.37601	2.30214
0.37649	3.2419
0.37696	2.62075
0.37743	1.32077
0.37791	2.47517
0.37838	1.44596
0.37885	2.0672
0.37933	1.70762
0.3798	1.49787
0.38027	1.45195
0.38075	1.89381
0.38122	2.61063
0.38169	2.19529
0.38217	1.09508
0.38264	1.19295
0.38311	1.1168
0.38359	0.425
0.38406	1.31993
0.38453	-0.47458
0.38501	0.5558
0.38548	0.58968
0.38595	0.13719
0.38643	-0.36755
0.3869	-1.42823
0.38737	-0.49972
0.38785	-1.3367
0.38832	-1.95298
0.38879	-1.3878
0.38927	-1.43007
0.38974	-2.48507
0.39021	-0.74703
0.39069	-1.90337
0.39116	-2.4652
0.39163	-2.39425
0.39211	-3.46462
0.39258	-3.11751
0.39305	-3.25455
0.39352	-3.15602
0.394	-2.93638
0.39447	-5.04094
0.39494	-4.47802
0.39542	-4.28359
0.39589	-4.79309
0.39636	-5.57686
0.39684	-5.33145
0.39731	-5.29685
0.39778	-5.85852
0.39826	-5.54576
0.39873	-7.17123
0.3992	-6.65709
0.39968	-6.10092
0.40015	-7.15469
0.40062	-6.5959
0.4011	-7.01151
0.40157	-6.14331
0.40204	-7.56284
0.40251	-7.46828
0.40299	-8.3419
0.40346	-7.32908
0.40393	-7.91229
0.40441	-8.20741
0.40488	-8.63294
0.40535	-7.68255
0.40583	-9.11858
0.4063	-8.44417
0.40677	-8.72866
0.40725	-8.43878
0.40772	-9.35334
0.40819	-9.20804
0.40866	-10.2976
0.40914	-9.03216
0.40961	-9.8394
0.41008	-8.74962
0.41056	-9.9702
0.41103	-10.3617
0.4115	-10.0027
0.41198	-11.0388
0.41245	-9.84659
0.41292	-10.7846
0.41339	-10.28
0.41387	-11.2853
0.41434	-11.0461
0.41481	-10.3848
0.41529	-10.7642
0.41576	-11.136
0.41623	-10.5679
0.41671	-10.5881
0.41718	-10.529
0.41765	-11.8111
0.41812	-10.6209
0.4186	-10.4982
0.41907	-10.3226
0.41954	-10.6602
0.42002	-10.559
0.42049	-10.1761
0.42096	-12.2308
0.42143	-9.8874
0.42191	-11.1785
0.42238	-10.8756
0.42285	-9.93709
0.42333	-10.1094
0.4238	-9.6416
0.42427	-9.3741
0.42474	-9.49002
0.42522	-9.8993
0.42569	-8.08695
0.42616	-9.17792
0.42664	-8.47836
0.42711	-8.3588
0.42758	-8.00148
0.42805	-9.76226
0.42853	-7.77234
0.429	-8.47588
0.42947	-8.17785
0.42995	-7.80695
0.43042	-7.53177
0.43089	-7.52239
0.43136	-7.28573
0.43184	-6.64162
0.43231	-6.415
0.43278	-6.67771
0.43325	-6.11126
0.43373	-6.54126
0.4342	-6.1445
0.43467	-6.29795
0.43515	-5.41918
0.43562	-4.93311
0.43609	-5.83712
0.43656	-4.82045
0.43704	-4.93227
0.43751	-4.35053
0.43798	-3.99258
0.43845	-4.66306
0.43893	-4.37714
0.4394	-2.72684
0.43987	-2.27577
0.44035	-2.34826
0.44082	-2.18748
0.44129	-2.54686
0.44176	-2.22043
0.44224	-0.92582
0.44271	-1.74858
0.44318	-1.4114
0.44365	-1.38591
0.44413	-0.09138
0.4446	-1.03774
0.44507	-0.73013
0.44554	0.24828
0.44602	-1.28866
0.44649	-0.10962
0.44696	-0.18042
0.44743	0.94498
0.44791	0.37483
0.44838	0.30932
0.44885	-0.02718
0.44932	-0.01588
0.4498	0.77961
0.45027	0.18669
0.45074	1.01937
0.45121	1.33793
0.45169	0.85853
0.45216	1.02651
0.45263	0.64274
0.4531	1.64235
0.45358	0.93032
0.45405	1.19488
0.45452	2.04557
0.45499	1.62481
0.45547	0.88261
0.45594	1.85827
0.45641	2.12617
0.45688	2.18348
0.45736	2.45303
0.45783	2.73519
0.4583	1.53485
0.45877	2.34024
0.45925	2.03493
0.45972	1.91086
0.46019	1.47478
0.46066	2.35645
0.46114	1.93537
0.46161	2.76375
0.46208	2.33323
0.46255	2.52222
0.46303	2.90324
0.4635	2.86845
0.46397	1.38519
0.46444	2.58441
0.46491	2.9362
0.46539	2.79781
0.46586	2.5456
0.46633	2.85251
0.4668	2.88568
0.46728	3.33483
0.46775	3.39142
0.46822	3.49768
0.46869	3.15024
0.46917	3.03083
0.46964	2.6733
0.47011	2.68251
0.47058	3.59547
0.47105	4.34634
0.47153	3.0615
0.472	3.37169
0.47247	4.11142
0.47294	2.30848
0.47342	3.10248
0.47389	4.43171
0.47436	2.83654
0.47483	3.6439
0.4753	3.87307
0.47578	3.31786
0.47625	3.40327
0.47672	3.55359
0.47719	3.47279
0.47766	4.32232
0.47814	3.78538
0.47861	4.0211
0.47908	3.23013
0.47955	4.60857
0.48003	3.38795
0.4805	4.49306
0.48097	3.68781
0.48144	4.59745
0.48191	4.32645
0.48239	4.49454
0.48286	3.89928
0.48333	4.31949
0.4838	3.95801
0.48427	3.4196
0.48475	3.66625
0.48522	4.63856
0.48569	4.33859
0.48616	4.92937
0.48663	4.60465
0.48711	3.54759
0.48758	4.70054
0.48805	3.99965
0.48852	3.9886
0.48899	4.43635
0.48947	4.11567
0.48994	4.09768
0.49041	5.2317
0.49088	3.97352
0.49135	4.34404
0.49183	3.72548
0.4923	4.20803
0.49277	4.23929
0.49324	3.85076
0.49371	4.56924
0.49419	4.47506
0.49466	4.43239
0.49513	4.05635
0.4956	3.81725
0.49607	4.78063
0.49655	4.70696
0.49702	5.04656
0.49749	4.57477
0.49796	5.24748
0.49843	4.08108
0.49891	4.03513
0.49938	4.35077
0.49985	4.48428
0.50032	4.85717
0.50079	4.40098
0.50126	4.87275
0.50174	5.12832
0.50221	5.27022
0.50268	4.69215
0.50315	5.58561
0.50362	5.40695
0.5041	5.14678
0.50457	4.77693
0.50504	4.80027
0.50551	5.56327
0.50598	4.99636
0.50645	4.57299
0.50693	4.76843
0.5074	5.22942
0.50787	4.64438
0.50834	4.91141
0.50881	4.91131
0.50928	4.73786
0.50976	4.64851
0.51023	5.07738
0.5107	5.25018
0.51117	4.81175
0.51164	5.21159
0.51211	3.74822
0.51259	4.39241
0.51306	4.82076
0.51353	4.6922
0.514	5.0037
0.51447	4.65937
0.51494	4.99686
0.51542	4.53403
0.51589	4.19544
0.51636	4.35615
0.51683	4.82877
0.5173	5.0924
0.51777	5.45771
0.51825	4.87465
0.51872	5.11458
0.51919	4.39156
0.51966	4.73103
0.52013	5.05922
0.5206	4.02051
0.52107	4.51681
0.52155	4.36545
0.52202	4.63076
0.52249	4.30138
0.52296	5.79466
0.52343	5.55119
0.5239	4.00709
0.52438	3.3626
0.52485	5.19707
0.52532	4.45445
0.52579	4.18625
0.52626	3.38939
0.52673	4.52928
0.5272	4.44108
0.52768	4.18058
0.52815	4.7337
0.52862	4.5123
0.52909	5.38643
0.52956	5.24726
0.53003	4.85138
0.5305	4.21976
0.53098	4.22484
0.53145	3.43596
0.53192	4.48923
0.53239	4.31756
0.53286	4.68605
0.53333	4.43082
0.5338	3.44821
0.53427	4.48024
0.53475	5.11509
0.53522	4.73373
0.53569	5.00702
0.53616	4.55556
0.53663	3.58147
0.5371	5.26002
0.53757	4.89043
0.53805	4.32022
0.53852	4.8586
0.53899	4.81613
0.53946	4.57712
0.53993	3.97522
0.5404	5.16114
0.54087	5.77859
0.54134	5.34072
0.54181	5.99089
0.54229	4.57892
0.54276	3.52704
0.54323	4.95282
0.5437	5.36067
0.54417	7.20332
0.54464	5.90315
0.54511	5.35249
0.54558	4.9861
0.54606	5.37874
0.54653	5.47442
0.547	5.28476
0.54747	5.23139
0.54794	5.20483
0.54841	7.05263
0.54888	4.88396
0.54935	7.05839
0.54982	5.18538
0.5503	5.81789
0.55077	6.82918
0.55124	4.77856
0.55171	3.16951
0.55218	5.51629
0.55265	5.40414
0.55312	7.12934
0.55359	5.37258
0.55406	4.97688
0.55453	4.97564
0.55501	5.52498
0.55548	5.15889
0.55595	5.24305
0.55642	5.1559
0.55689	4.61638
0.55736	5.86238
0.55783	5.18668
0.5583	6.70202
0.55877	5.73114
0.55924	3.5214
0.55972	6.36431
0.56019	1.98968
0.56066	2.87077
0.56113	1.97686
0.5616	-0.74213
0.56207	0.61901
0.56254	3.03884
0.56301	0
0.56348	0
0.56395	0
0.56442	0
0.5649	0
0.56537	0
0.56584	0
0.56631	0
0.56678	0
0.56725	0
0.56772	0
0.56819	0
0.56866	0
0.56913	0
0.5696	0
0.57007	0
0.57054	0
0.57102	0
0.57149	0
0.57196	0
0.57243	0
0.5729	0
0.57337	0
0.57384	0
0.57431	0
0.57478	0
0.57525	0
0.57572	0
0.57619	0
0.57666	0
0.57713	0
0.57761	0
0.57808	0
0.57855	0
0.57902	0
0.57949	0
0.57996	0
0.58043	0
0.5809	0
0.58137	0
0.58184	0
0.58231	0
0.58278	0
0.58325	0
0.58372	0
0.58419	0
0.58466	0
0.58513	0
0.5856	0
0.58608	0
0.58655	0
0.58702	0
0.58749	0
0.58796	0
0.58843	0
0.5889	0
0.58937	0
0.58984	0
0.59031	0
0.59078	0
0.59125	0
0.59172	0
0.59219	0
0.59266	0
0.59313	0
0.5936	0
0.59407	0
0.59454	0
0.59501	0
0.59548	0
0.59595	0
0.59642	0
0.59689	0
0.59736	0
0.59784	0
0.59831	0
0.59878	0
0.59925	0
0.59972	0
0.60019	0
0.60066	0
0.60113	0
0.6016	0
0.60207	0
0.60254	0
0.60301	0
0.60348	0
0.60395	0
0.60442	0
0.60489	0
0.60536	0
0.60583	0
0.6063	0
0.60677	0
0.60724	0
0.60771	0
0.60818	0
0.60865	0
0.60912	0
0.60959	0
0.61006	0
0.61053	0
0.611	0
0.61147	0
0.61194	0
0.61241	0
0.61288	0
0.61335	0
0.61382	0
0.61429	0
0.61476	0
0.61523	0
0.6157	0
0.61617	0
0.61664	0
0.61711	0
0.61758	0
0.61805	0
0.61852	0
0.61899	0
0.61946	0
0.61993	0
0.6204	0
0.62087	0
0.62134	0
0.62181	0
0.62228	0
0.62275	0
0.62322	0
0.62369	0
0.62416	0
0.62463	0
0.6251	0
0.62557	0
0.62604	0
0.62651	0
0.62698	0
0.62745	0
0.62792	0
0.62839	0
0.62886	0
0.62933	0
0.6298	0
0.63027	0
0.63074	0
0.63121	0
0.63167	0
0.63214	0
0.63261	0
0.63308	0
0.63355	0
0.63402	0
0.63449	0
0.63496	0
0.63543	0
0.6359	0
0.63637	0
0.63684	0
0.63731	0
0.63778	0
0.63825	0

## Sheet: T-ND-2.6%
Angel	Normalized
0.00761	4717.24
0.00808	4081.9
0.00856	3570.47
0.00903	3151.87
0.00951	2836.19
0.00998	2590.09
0.01046	2363.37
0.01094	2184.63
0.01141	1990.88
0.01189	1837.33
0.01236	1672.4
0.01284	1522.2
0.01331	1384.92
0.01379	1256.74
0.01426	1125.64
0.01474	1029.43
0.01521	922.17
0.01569	839.895
0.01617	762.355
0.01664	705.133
0.01712	654.837
0.01759	608.668
0.01807	568.372
0.01854	538.72
0.01902	523.494
0.01949	495
0.01997	474.145
0.02044	460.458
0.02092	442.708
0.02139	424.325
0.02187	413.192
0.02235	397.838
0.02282	385.953
0.0233	370.908
0.02377	357.319
0.02425	347.166
0.02472	334.523
0.0252	321.613
0.02567	310.806
0.02615	301.463
0.02662	291.044
0.0271	279.608
0.02758	272.894
0.02805	263.342
0.02853	255.496
0.029	246.572
0.02948	241.786
0.02995	233.38
0.03043	225.173
0.0309	221.902
0.03138	215.158
0.03185	208.302
0.03233	204.652
0.03281	201.34
0.03328	197.652
0.03376	190.485
0.03423	186.207
0.03471	182.409
0.03518	178.58
0.03566	174.214
0.03613	171.934
0.03661	168.434
0.03708	163.995
0.03756	159.701
0.03804	157.943
0.03851	154.676
0.03899	150.981
0.03946	146.694
0.03994	142.698
0.04041	142.499
0.04089	139.023
0.04136	137.13
0.04184	133.867
0.04231	130.207
0.04279	127.938
0.04326	126.081
0.04374	124.119
0.04422	123.049
0.04469	117.54
0.04517	115.967
0.04564	113.857
0.04612	111.091
0.04659	112.487
0.04707	108.799
0.04754	106.105
0.04802	104.904
0.04849	104.959
0.04897	101.61
0.04945	99.2466
0.04992	98.7461
0.0504	96.2875
0.05087	94.422
0.05135	92.6796
0.05182	92.059
0.0523	90.7441
0.05277	87.8687
0.05325	84.7846
0.05372	83.6234
0.0542	82.877
0.05467	82.29
0.05515	82.2046
0.05563	80.3751
0.0561	78.6383
0.05658	77.4974
0.05705	75.6403
0.05753	75.0001
0.058	72.7354
0.05848	70.9184
0.05895	70.7197
0.05943	70.8383
0.0599	67.7155
0.06038	67.1886
0.06085	65.9611
0.06133	64.8382
0.06181	65.3252
0.06228	63.3533
0.06276	62.8162
0.06323	60.8569
0.06371	61.5829
0.06418	59.0951
0.06466	57.4834
0.06513	57.8017
0.06561	57.3464
0.06608	55.1627
0.06656	55.5664
0.06703	53.7722
0.06751	52.8629
0.06799	52.7711
0.06846	51.1118
0.06894	49.679
0.06941	49.4891
0.06989	50.327
0.07036	49.1114
0.07084	47.931
0.07131	47.6636
0.07179	46.2563
0.07226	45.4695
0.07274	45.7922
0.07321	44.5871
0.07369	43.2519
0.07417	43.2213
0.07464	42.9943
0.07512	41.4883
0.07559	40.2496
0.07607	40.7067
0.07654	38.888
0.07702	40.3277
0.07749	38.9592
0.07797	38.7497
0.07844	38.0531
0.07892	37.2878
0.07939	37.081
0.07987	35.738
0.08034	35.4041
0.08082	33.8445
0.0813	34.1272
0.08177	33.6238
0.08225	33.0862
0.08272	32.37
0.0832	31.983
0.08367	31.5383
0.08415	30.7489
0.08462	30.7337
0.0851	29.8974
0.08557	29.6039
0.08605	29.1587
0.08652	29.0118
0.087	29.1541
0.08748	29.7486
0.08795	29.1843
0.08843	27.039
0.0889	27.1539
0.08938	26.2652
0.08985	26.1624
0.09033	25.862
0.0908	25.0405
0.09128	25.037
0.09175	24.1551
0.09223	24.6518
0.0927	24.3689
0.09318	23.1301
0.09365	22.9359
0.09413	23.5942
0.09461	22.1856
0.09508	23.3278
0.09556	22.4421
0.09603	21.6007
0.09651	22.0419
0.09698	21.5553
0.09746	21.3516
0.09793	20.8733
0.09841	20.0412
0.09888	19.6829
0.09936	18.813
0.09983	19.1495
0.10031	18.907
0.10078	19.4419
0.10126	18.8396
0.10173	18.5927
0.10221	18.6889
0.10269	18.0525
0.10316	16.8012
0.10364	17.1128
0.10411	17.3096
0.10459	16.9593
0.10506	16.8778
0.10554	16.406
0.10601	15.3247
0.10649	15.2444
0.10696	15.9774
0.10744	14.2348
0.10791	15.1085
0.10839	14.6649
0.10886	13.9827
0.10934	14.9835
0.10981	14.3446
0.11029	13.8127
0.11076	15.1459
0.11124	13.4583
0.11172	13.2804
0.11219	12.6332
0.11267	13.24
0.11314	13.1792
0.11362	12.8757
0.11409	12.1118
0.11457	12.3797
0.11504	13.1807
0.11552	11.9078
0.11599	12.0954
0.11647	12.7474
0.11694	11.5385
0.11742	11.8563
0.11789	12.2516
0.11837	11.4954
0.11884	11.2398
0.11932	11.1283
0.11979	11.1064
0.12027	10.5486
0.12075	10.4638
0.12122	10.6614
0.1217	10.1335
0.12217	11.072
0.12265	10.3003
0.12312	10.1324
0.1236	9.78481
0.12407	9.26243
0.12455	9.41258
0.12502	9.50261
0.1255	9.15218
0.12597	10.244
0.12645	10.0355
0.12692	8.42821
0.1274	9.39594
0.12787	8.61471
0.12835	8.55456
0.12882	10.1941
0.1293	9.1161
0.12977	9.13458
0.13025	9.1103
0.13072	9.23705
0.1312	7.73684
0.13168	8.93394
0.13215	8.00907
0.13263	7.77842
0.1331	7.37243
0.13358	8.32449
0.13405	8.2344
0.13453	8.64534
0.135	7.77037
0.13548	7.003
0.13595	8.03662
0.13643	7.21143
0.1369	7.30944
0.13738	7.51761
0.13785	7.81546
0.13833	6.94206
0.1388	6.83466
0.13928	7.36525
0.13975	5.93104
0.14023	6.9478
0.1407	7.30532
0.14118	7.31118
0.14165	6.93144
0.14213	6.77683
0.1426	6.39787
0.14308	6.38073
0.14355	7.18161
0.14403	8.18821
0.1445	6.11671
0.14498	7.07973
0.14546	6.28632
0.14593	6.20452
0.14641	6.04137
0.14688	5.9271
0.14736	6.3473
0.14783	6.65424
0.14831	6.21803
0.14878	6.10256
0.14926	6.55645
0.14973	6.56187
0.15021	5.81347
0.15068	6.74184
0.15116	6.1358
0.15163	5.76571
0.15211	5.45315
0.15258	5.78675
0.15306	5.62216
0.15353	6.08597
0.15401	5.59889
0.15448	6.16193
0.15496	5.20858
0.15543	6.12387
0.15591	5.41661
0.15638	5.34992
0.15686	5.0648
0.15733	5.40723
0.15781	5.52519
0.15828	5.83212
0.15876	4.97591
0.15923	5.4068
0.15971	4.83589
0.16018	4.87348
0.16066	4.65999
0.16113	4.89032
0.16161	5.21224
0.16208	4.58386
0.16256	5.35692
0.16303	4.80104
0.16351	5.32583
0.16398	5.12407
0.16446	5.24764
0.16493	4.78651
0.16541	4.48462
0.16588	4.61574
0.16636	4.98559
0.16683	4.60025
0.16731	4.98588
0.16778	5.23068
0.16826	5.15396
0.16873	4.56952
0.16921	5.05775
0.16968	3.939
0.17016	4.38586
0.17063	5.07872
0.17111	4.35099
0.17158	4.42114
0.17206	4.88445
0.17253	4.7473
0.17301	4.367
0.17348	4.45698
0.17396	4.7047
0.17443	4.26381
0.17491	4.11377
0.17538	4.28783
0.17586	4.71245
0.17633	4.3782
0.17681	4.39624
0.17728	4.49259
0.17776	4.81937
0.17823	4.08351
0.17871	4.45812
0.17918	4.23882
0.17966	4.34757
0.18013	3.84921
0.18061	4.31012
0.18108	4.09235
0.18156	4.47106
0.18203	4.0028
0.18251	3.57428
0.18298	3.88517
0.18346	3.89034
0.18393	4.30101
0.18441	4.82666
0.18488	4.17045
0.18536	3.66057
0.18583	3.73437
0.18631	4.50174
0.18678	4.0266
0.18726	4.20635
0.18773	4.54941
0.18821	3.37562
0.18868	4.65679
0.18916	4.18543
0.18963	3.97949
0.19011	4.73715
0.19058	3.97825
0.19106	3.75544
0.19153	3.84848
0.19201	3.93054
0.19248	4.22058
0.19296	4.22441
0.19343	4.02477
0.19391	4.01963
0.19438	4.29769
0.19486	4.09406
0.19533	3.77639
0.19581	3.82998
0.19628	3.54704
0.19676	3.96778
0.19723	3.95423
0.19771	3.59991
0.19818	4.31982
0.19866	3.98636
0.19913	4.29766
0.19961	4.47928
0.20008	3.26976
0.20056	3.52054
0.20103	3.91199
0.20151	3.79876
0.20198	3.90654
0.20246	4.01268
0.20293	3.30364
0.20341	3.88552
0.20388	3.44077
0.20435	3.76284
0.20483	3.18133
0.2053	3.06251
0.20578	3.69839
0.20625	3.67032
0.20673	3.48559
0.2072	3.75446
0.20768	3.3818
0.20815	3.67295
0.20863	3.8986
0.2091	3.45332
0.20958	3.26242
0.21005	3.91978
0.21053	3.96184
0.211	3.57373
0.21148	3.95605
0.21195	3.37732
0.21243	3.25387
0.2129	3.05218
0.21338	3.87522
0.21385	3.52012
0.21433	3.36138
0.2148	3.82176
0.21528	3.79476
0.21575	3.94993
0.21623	3.95047
0.2167	3.74809
0.21717	3.30019
0.21765	3.69004
0.21812	3.28004
0.2186	3.72106
0.21907	3.53042
0.21955	2.844
0.22002	3.69138
0.2205	3.07294
0.22097	3.28434
0.22145	3.71201
0.22192	3.47328
0.2224	3.09833
0.22287	3.04218
0.22335	3.62439
0.22382	3.62376
0.2243	3.52656
0.22477	3.71199
0.22525	3.57735
0.22572	3.08774
0.22619	3.83972
0.22667	3.6658
0.22714	3.41627
0.22762	3.75117
0.22809	3.11496
0.22857	3.46183
0.22904	3.57235
0.22952	3.57624
0.22999	3.72017
0.23047	3.24496
0.23094	3.56611
0.23142	2.86475
0.23189	3.12039
0.23237	3.61317
0.23284	3.31171
0.23331	3.81908
0.23379	2.64926
0.23426	3.07546
0.23474	3.92439
0.23521	2.50347
0.23569	3.37927
0.23616	3.69491
0.23664	3.4268
0.23711	3.50924
0.23759	3.51729
0.23806	3.93649
0.23854	3.39699
0.23901	3.72271
0.23949	3.36579
0.23996	3.75783
0.24043	3.37914
0.24091	3.90511
0.24138	3.24402
0.24186	3.12295
0.24233	3.06708
0.24281	3.2205
0.24328	3.14064
0.24376	3.75132
0.24423	3.32036
0.24471	3.10594
0.24518	3.58283
0.24565	3.59017
0.24613	3.1386
0.2466	3.32123
0.24708	3.02123
0.24755	2.80568
0.24803	3.49373
0.2485	3.0953
0.24898	3.20224
0.24945	3.22922
0.24993	2.45281
0.2504	3.35755
0.25087	2.43627
0.25135	2.72002
0.25182	3.56271
0.2523	3.14336
0.25277	3.47873
0.25325	3.13212
0.25372	3.46803
0.2542	3.00781
0.25467	2.71787
0.25515	2.61598
0.25562	3.44371
0.25609	2.70374
0.25657	2.96911
0.25704	3.0363
0.25752	3.1075
0.25799	3.46318
0.25847	2.97667
0.25894	3.21884
0.25942	3.16387
0.25989	2.90978
0.26036	3.22091
0.26084	2.78184
0.26131	3.14246
0.26179	3.15937
0.26226	2.93453
0.26274	3.51757
0.26321	3.33142
0.26369	3.03691
0.26416	2.59627
0.26463	3.1649
0.26511	3.0967
0.26558	2.82937
0.26606	3.1623
0.26653	3.29433
0.26701	2.7859
0.26748	3.2371
0.26796	2.93492
0.26843	2.73459
0.2689	3.33552
0.26938	2.72922
0.26985	3.07324
0.27033	3.79095
0.2708	3.13074
0.27128	2.87799
0.27175	2.42509
0.27223	3.04103
0.2727	2.88408
0.27317	2.82527
0.27365	3.11898
0.27412	3.24709
0.2746	2.50893
0.27507	2.73623
0.27555	2.61247
0.27602	3.44006
0.27649	3.05777
0.27697	2.851
0.27744	3.28601
0.27792	2.90399
0.27839	2.50388
0.27887	2.93058
0.27934	3.49375
0.27981	2.5809
0.28029	2.8004
0.28076	2.89444
0.28124	2.5709
0.28171	3.18503
0.28219	3.23294
0.28266	3.01411
0.28313	2.37669
0.28361	2.74039
0.28408	2.74513
0.28456	3.07061
0.28503	2.81054
0.28551	2.83721
0.28598	2.72484
0.28645	2.68105
0.28693	2.91861
0.2874	2.88749
0.28788	3.26772
0.28835	3.30898
0.28883	2.84705
0.2893	2.74388
0.28977	3.21722
0.29025	3.61658
0.29072	2.93992
0.2912	2.97572
0.29167	3.02461
0.29215	2.4051
0.29262	2.94006
0.29309	3.38396
0.29357	2.96559
0.29404	2.86602
0.29452	2.66172
0.29499	2.49911
0.29547	2.72994
0.29594	2.87482
0.29641	2.84137
0.29689	3.33533
0.29736	2.93959
0.29784	2.96295
0.29831	2.7421
0.29878	2.92769
0.29926	2.44815
0.29973	2.51544
0.30021	2.92878
0.30068	2.82115
0.30116	2.60853
0.30163	2.60711
0.3021	3.28809
0.30258	2.73182
0.30305	2.91722
0.30353	2.73094
0.304	3.35104
0.30447	3.31005
0.30495	2.83629
0.30542	3.00825
0.3059	2.53701
0.30637	2.39243
0.30684	2.09359
0.30732	2.55188
0.30779	2.54366
0.30827	2.39218
0.30874	2.2775
0.30921	2.43999
0.30969	2.4351
0.31016	2.92652
0.31064	2.7561
0.31111	2.76431
0.31158	2.51449
0.31206	2.31284
0.31253	2.85451
0.31301	3.61428
0.31348	2.59762
0.31396	2.67996
0.31443	3.23801
0.3149	2.54477
0.31538	3.87866
0.31585	3.20371
0.31633	2.73731
0.3168	2.85569
0.31727	2.82805
0.31775	3.01141
0.31822	3.09104
0.3187	2.73702
0.31917	2.87111
0.31964	3.10564
0.32012	2.74855
0.32059	2.63953
0.32106	2.81873
0.32154	2.63135
0.32201	2.38892
0.32249	3.04351
0.32296	2.36903
0.32343	2.87125
0.32391	3.02719
0.32438	2.85923
0.32486	2.46489
0.32533	1.59454
0.3258	2.51191
0.32628	2.88251
0.32675	2.92748
0.32723	3.13698
0.3277	3.19028
0.32817	3.59584
0.32865	3.07806
0.32912	2.60724
0.3296	2.32052
0.33007	2.49303
0.33054	3.17838
0.33102	2.9857
0.33149	2.41721
0.33196	2.70128
0.33244	2.6712
0.33291	2.87876
0.33339	2.81585
0.33386	2.69949
0.33433	2.9604
0.33481	2.32081
0.33528	2.94062
0.33576	2.77395
0.33623	2.46946
0.3367	2.23911
0.33718	2.98842
0.33765	2.89626
0.33812	2.59218
0.3386	2.43386
0.33907	2.32843
0.33955	3.2457
0.34002	2.89111
0.34049	2.30577
0.34097	2.6009
0.34144	3.09691
0.34191	2.61952
0.34239	2.6878
0.34286	3.04507
0.34334	3.11008
0.34381	2.75017
0.34428	3.25361
0.34476	2.07743
0.34523	2.57921
0.3457	3.1438
0.34618	1.86819
0.34665	2.75299
0.34713	2.15233
0.3476	2.73392
0.34807	2.51618
0.34855	2.31241
0.34902	3.07791
0.34949	2.45849
0.34997	2.86351
0.35044	1.84742
0.35092	2.79975
0.35139	3.33882
0.35186	2.57829
0.35234	2.62782
0.35281	3.11195
0.35328	2.08429
0.35376	3.30123
0.35423	2.88851
0.3547	2.24735
0.35518	2.93424
0.35565	2.25641
0.35613	3.00468
0.3566	2.89154
0.35707	2.45431
0.35755	2.46842
0.35802	3.11545
0.35849	2.59683
0.35897	2.59972
0.35944	2.50222
0.35991	2.80509
0.36039	3.23028
0.36086	2.90684
0.36133	2.79097
0.36181	3.53655
0.36228	2.79981
0.36276	2.87762
0.36323	3.03789
0.3637	3.1055
0.36418	3.50016
0.36465	2.49427
0.36512	3.12784
0.3656	2.43242
0.36607	2.51269
0.36654	3.24662
0.36702	2.77766
0.36749	3.45601
0.36796	2.53747
0.36844	3.55283
0.36891	2.3075
0.36938	2.83446
0.36986	3.03781
0.37033	2.90716
0.3708	2.76501
0.37128	2.8916
0.37175	2.56405
0.37223	2.62219
0.3727	3.29124
0.37317	2.48875
0.37365	2.57405
0.37412	2.41611
0.37459	3.76416
0.37507	3.06388
0.37554	2.75708
0.37601	3.09461
0.37649	2.86461
0.37696	3.77253
0.37743	2.97536
0.37791	2.95656
0.37838	2.70886
0.37885	2.8539
0.37933	3.24241
0.3798	2.9091
0.38027	3.2441
0.38075	3.08993
0.38122	3.56315
0.38169	3.62428
0.38217	3.3333
0.38264	3.03007
0.38311	2.75778
0.38359	2.26246
0.38406	3.07392
0.38453	2.72795
0.38501	2.85768
0.38548	3.05422
0.38595	2.00677
0.38643	2.76032
0.3869	3.30772
0.38737	3.56962
0.38785	3.12376
0.38832	2.65446
0.38879	3.32011
0.38927	3.09161
0.38974	2.95037
0.39021	3.87179
0.39069	3.67871
0.39116	2.35129
0.39163	3.43489
0.39211	2.86713
0.39258	3.10669
0.39305	3.42358
0.39352	3.77427
0.394	3.16745
0.39447	2.99896
0.39494	2.73638
0.39542	3.66605
0.39589	3.64921
0.39636	2.72762
0.39684	3.33779
0.39731	3.44672
0.39778	3.71996
0.39826	2.98547
0.39873	2.93894
0.3992	3.37953
0.39968	4.29833
0.40015	3.17454
0.40062	4.13913
0.4011	3.62611
0.40157	4.60108
0.40204	3.49385
0.40251	3.23907
0.40299	3.7232
0.40346	3.86629
0.40393	4.62534
0.40441	3.78386
0.40488	3.64647
0.40535	3.98968
0.40583	3.58121
0.4063	4.2378
0.40677	3.88918
0.40725	3.94427
0.40772	4.36223
0.40819	4.26556
0.40866	3.56681
0.40914	4.96171
0.40961	4.12131
0.41008	3.86635
0.41056	3.42937
0.41103	3.75648
0.4115	4.1211
0.41198	3.76281
0.41245	4.04963
0.41292	3.7906
0.41339	3.95576
0.41387	3.63984
0.41434	3.68943
0.41481	3.71381
0.41529	3.61377
0.41576	3.47332
0.41623	4.02175
0.41671	3.88913
0.41718	4.73608
0.41765	3.11001
0.41812	3.35412
0.4186	3.11313
0.41907	3.00615
0.41954	3.82443
0.42002	3.7068
0.42049	4.81597
0.42096	2.79343
0.42143	3.98735
0.42191	4.18193
0.42238	2.6823
0.42285	3.94181
0.42333	3.67425
0.4238	3.91079
0.42427	3.48799
0.42474	3.51447
0.42522	3.10072
0.42569	3.90336
0.42616	3.92726
0.42664	3.92844
0.42711	3.80849
0.42758	3.52108
0.42805	3.18619
0.42853	4.246
0.429	3.96752
0.42947	3.07697
0.42995	2.77426
0.43042	3.37025
0.43089	3.08578
0.43136	3.67003
0.43184	3.35964
0.43231	4.14859
0.43278	3.82595
0.43325	3.51094
0.43373	3.83153
0.4342	2.86614
0.43467	2.94881
0.43515	3.16705
0.43562	3.39057
0.43609	2.78168
0.43656	3.92157
0.43704	4.09673
0.43751	3.87267
0.43798	4.06603
0.43845	2.76472
0.43893	2.27462
0.4394	3.01734
0.43987	3.25777
0.44035	3.06499
0.44082	2.6773
0.44129	4.18953
0.44176	2.12942
0.44224	3.35405
0.44271	3.26272
0.44318	3.41885
0.44365	2.62072
0.44413	3.43226
0.4446	3.23065
0.44507	3.54857
0.44554	2.98523
0.44602	2.87836
0.44649	2.99658
0.44696	3.60919
0.44743	3.26632
0.44791	3.21452
0.44838	3.54362
0.44885	2.54662
0.44932	3.26466
0.4498	3.18256
0.45027	2.9729
0.45074	2.9445
0.45121	3.05539
0.45169	2.73697
0.45216	3.58737
0.45263	2.47641
0.4531	3.46398
0.45358	3.37585
0.45405	3.14599
0.45452	4.24249
0.45499	3.25961
0.45547	2.61924
0.45594	2.33859
0.45641	3.12473
0.45688	2.84163
0.45736	2.46718
0.45783	2.79303
0.4583	2.89262
0.45877	2.68177
0.45925	2.14785
0.45972	2.93451
0.46019	2.41597
0.46066	3.07404
0.46114	2.16715
0.46161	2.8825
0.46208	2.15357
0.46255	2.30312
0.46303	2.62314
0.4635	3.13362
0.46397	2.21837
0.46444	2.41053
0.46491	2.31026
0.46539	2.53877
0.46586	2.77509
0.46633	2.42324
0.4668	2.47006
0.46728	3.10807
0.46775	2.14393
0.46822	3.292
0.46869	2.75806
0.46917	2.62427
0.46964	2.99786
0.47011	2.02307
0.47058	2.95271
0.47105	3.28278
0.47153	2.18795
0.472	2.66
0.47247	2.83925
0.47294	1.84268
0.47342	2.00114
0.47389	2.78506
0.47436	2.05701
0.47483	2.31614
0.4753	2.79863
0.47578	2.59735
0.47625	2.19216
0.47672	2.58655
0.47719	1.71338
0.47766	3.28242
0.47814	2.58207
0.47861	2.94468
0.47908	2.69105
0.47955	2.24164
0.48003	1.86024
0.4805	3.43398
0.48097	2.0849
0.48144	2.73854
0.48191	2.9558
0.48239	3.05853
0.48286	2.27565
0.48333	2.00472
0.4838	2.26953
0.48427	1.90488
0.48475	2.44676
0.48522	2.79822
0.48569	2.31712
0.48616	2.83435
0.48663	3.17511
0.48711	2.23666
0.48758	2.4754
0.48805	2.21644
0.48852	2.13275
0.48899	1.96635
0.48947	1.95484
0.48994	2.79777
0.49041	2.02866
0.49088	2.48403
0.49135	2.76373
0.49183	3.18634
0.4923	2.68786
0.49277	2.98055
0.49324	2.10272
0.49371	2.85985
0.49419	2.35598
0.49466	2.15385
0.49513	2.79059
0.4956	2.31466
0.49607	2.44274
0.49655	2.09974
0.49702	2.20722
0.49749	2.29282
0.49796	2.58
0.49843	2.65384
0.49891	2.17809
0.49938	2.12129
0.49985	2.14513
0.50032	1.82748
0.50079	2.00554
0.50126	2.78806
0.50174	2.38823
0.50221	2.62749
0.50268	1.99091
0.50315	2.70894
0.50362	2.87735
0.5041	2.40636
0.50457	3.43953
0.50504	2.7113
0.50551	2.47294
0.50598	1.69414
0.50645	2.31235
0.50693	2.4844
0.5074	2.37025
0.50787	1.93349
0.50834	2.16422
0.50881	2.22837
0.50928	3.04801
0.50976	2.06728
0.51023	2.76292
0.5107	2.45147
0.51117	2.8012
0.51164	2.87365
0.51211	1.72334
0.51259	2.32745
0.51306	1.42849
0.51353	2.28216
0.514	2.5107
0.51447	3.3949
0.51494	2.4729
0.51542	2.81213
0.51589	1.99232
0.51636	2.6553
0.51683	2.28104
0.5173	2.51092
0.51777	2.7343
0.51825	2.74299
0.51872	1.97308
0.51919	1.79663
0.51966	2.20739
0.52013	2.8447
0.5206	2.26415
0.52107	2.22719
0.52155	2.29058
0.52202	2.49169
0.52249	1.90884
0.52296	2.46324
0.52343	2.40921
0.5239	1.94207
0.52438	1.2609
0.52485	2.60421
0.52532	2.46735
0.52579	1.78893
0.52626	2.01058
0.52673	2.34079
0.5272	2.16657
0.52768	2.0181
0.52815	2.46963
0.52862	2.04195
0.52909	2.46521
0.52956	2.31158
0.53003	2.07403
0.5305	2.04724
0.53098	2.92801
0.53145	2.39968
0.53192	2.28858
0.53239	2.05974
0.53286	2.6038
0.53333	2.50901
0.5338	1.39385
0.53427	1.84715
0.53475	2.63686
0.53522	2.26164
0.53569	1.89291
0.53616	2.10231
0.53663	1.58751
0.5371	3.01237
0.53757	2.55266
0.53805	2.52127
0.53852	2.40862
0.53899	1.9952
0.53946	2.58166
0.53993	2.25141
0.5404	2.33909
0.54087	1.83964
0.54134	3.0401
0.54181	3.40547
0.54229	2.05484
0.54276	1.61804
0.54323	2.80032
0.5437	2.59445
0.54417	3.88396
0.54464	3.04791
0.54511	2.84704
0.54558	2.34582
0.54606	2.18195
0.54653	2.47245
0.547	2.34121
0.54747	2.8094
0.54794	2.54756
0.54841	3.90281
0.54888	1.75562
0.54935	3.80734
0.54982	2.45496
0.5503	3.5049
0.55077	3.11564
0.55124	1.78811
0.55171	1.85732
0.55218	2.57738
0.55265	2.40148
0.55312	3.59602
0.55359	2.22462
0.55406	2.15538
0.55453	1.12839
0.55501	1.9557
0.55548	2.42521
0.55595	2.18601
0.55642	3.71362
0.55689	2.56528
0.55736	1.72967
0.55783	2.1481
0.5583	2.86359
0.55877	2.83624
0.55924	1.72894
0.55972	2.42779
0.56019	1.74431
0.56066	1.88016
0.56113	1.59621
0.5616	-1.42159
0.56207	1.39486
0.56254	3.13851
0.56301	0
0.56348	0
0.56395	0
0.56442	0
0.5649	0
0.56537	0
0.56584	0
0.56631	0
0.56678	0
0.56725	0
0.56772	0
0.56819	0
0.56866	0
0.56913	0
0.5696	0
0.57007	0
0.57054	0
0.57102	0
0.57149	0
0.57196	0
0.57243	0
0.5729	0
0.57337	0
0.57384	0
0.57431	0
0.57478	0
0.57525	0
0.57572	0
0.57619	0
0.57666	0
0.57713	0
0.57761	0
0.57808	0
0.57855	0
0.57902	0
0.57949	0
0.57996	0
0.58043	0
0.5809	0
0.58137	0
0.58184	0
0.58231	0
0.58278	0
0.58325	0
0.58372	0
0.58419	0
0.58466	0
0.58513	0
0.5856	0
0.58608	0
0.58655	0
0.58702	0
0.58749	0
0.58796	0
0.58843	0
0.5889	0
0.58937	0
0.58984	0
0.59031	0
0.59078	0
0.59125	0
0.59172	0
0.59219	0
0.59266	0
0.59313	0
0.5936	0
0.59407	0
0.59454	0
0.59501	0
0.59548	0
0.59595	0
0.59642	0
0.59689	0
0.59736	0
0.59784	0
0.59831	0
0.59878	0
0.59925	0
0.59972	0
0.60019	0
0.60066	0
0.60113	0
0.6016	0
0.60207	0
0.60254	0
0.60301	0
0.60348	0
0.60395	0
0.60442	0
0.60489	0
0.60536	0
0.60583	0
0.6063	0
0.60677	0
0.60724	0
0.60771	0
0.60818	0
0.60865	0
0.60912	0
0.60959	0
0.61006	0
0.61053	0
0.611	0
0.61147	0
0.61194	0
0.61241	0
0.61288	0
0.61335	0
0.61382	0
0.61429	0
0.61476	0
0.61523	0
0.6157	0
0.61617	0
0.61664	0
0.61711	0
0.61758	0
0.61805	0
0.61852	0
0.61899	0
0.61946	0
0.61993	0
0.6204	0
0.62087	0
0.62134	0
0.62181	0
0.62228	0
0.62275	0
0.62322	0
0.62369	0
0.62416	0
0.62463	0
0.6251	0
0.62557	0
0.62604	0
0.62651	0
0.62698	0
0.62745	0
0.62792	0
0.62839	0
0.62886	0
0.62933	0
0.6298	0
0.63027	0
0.63074	0
0.63121	0
0.63167	0
0.63214	0
0.63261	0
0.63308	0
0.63355	0
0.63402	0
0.63449	0
0.63496	0
0.63543	0
0.6359	0
0.63637	0
0.63684	0
0.63731	0
0.63778	0
0.63825	0
