# Supplementary material for: Low-k nano-dielectrics facilitate electric-field induced phase transition in high-k ferroelectric polymers for sustainable electrocaloric refrigeration
Source: Nat Commun. 2024 Jan 24;15:702. doi: 10.1038/s41467-024-44926-8 (PMC10808131; doi:10.1038/s41467-024-44926-8)
Supplement: Supplementary file 4 — Source Data [file 41467_2024_44926_MOESM4_ESM.zip › Data/Fig.2d.xlsx]

## Sheet: terpolymer
angel	Intensity
11.0245	2154.57
11.0622	2156.06
11.0999	2163.12
11.1376	2156.56
11.1753	2168.12
11.2129	2160.48
11.2506	2171.67
11.2883	2180.06
11.326	2191.45
11.3637	2180.51
11.4014	2189.69
11.4391	2194.01
11.4768	2203.32
11.5145	2204.39
11.5522	2221.62
11.5899	2250.24
11.6275	2274.94
11.6652	2293.78
11.7029	2332.76
11.7406	2393.4
11.7783	2456.14
11.816	2517.56
11.8537	2602.33
11.8914	2700.85
11.9291	2819.05
11.9668	2917.35
12.0045	3003.29
12.0421	3062.49
12.0798	3080.37
12.1175	3057.03
12.1552	2989.44
12.1929	2914.98
12.2306	2849.65
12.2683	2766.48
12.306	2694.46
12.3437	2626.08
12.3813	2578.27
12.4191	2532.34
12.4567	2492
12.4944	2453.03
12.5321	2420.13
12.5698	2407.3
12.6075	2391.5
12.6452	2364.54
12.6829	2349.5
12.7206	2333.8
12.7583	2319.3
12.7959	2303.57
12.8336	2303.38
12.8713	2294.51
12.909	2295.34
12.9467	2283.01
12.9844	2268.27
13.0221	2260.81
13.0598	2255.25
13.0975	2251.55
13.1352	2241.45
13.1729	2233.73
13.2105	2231.61
13.2482	2233.26
13.2859	2222.65
13.3236	2220.19
13.3613	2209.13
13.399	2213.15
13.4367	2204.19
13.4744	2190.54
13.5121	2183.53
13.5498	2175.75
13.5875	2175.12
13.6251	2162.12
13.6628	2168.5
13.7005	2150.21
13.7382	2154.46
13.7759	2160.23
13.8136	2151.31
13.8513	2152.89
13.889	2140.63
13.9267	2134.82
13.9644	2141.24
14.0021	2129.57

## Sheet: 50MVm-1
angel	Intensity
11.0245	2076.41
11.0622	2082.3
11.0999	2083.89
11.1376	2093.82
11.1753	2083.24
11.2129	2087.47
11.2506	2088.46
11.2883	2100.43
11.326	2101.73
11.3637	2097.08
11.4014	2110.76
11.4391	2111.61
11.4768	2107.74
11.5145	2119.18
11.5522	2136.78
11.5899	2162.54
11.6275	2176.69
11.6652	2193.3
11.7029	2226.69
11.7406	2274.98
11.7783	2355.85
11.816	2436.05
11.8537	2541.33
11.8914	2680.04
11.9291	2839.96
11.9668	3013.51
12.0045	3194.29
12.0421	3326.52
12.0798	3397.68
12.1175	3388.06
12.1552	3273.47
12.1929	3126.25
12.2306	2963.68
12.2683	2807.07
12.306	2690.23
12.3437	2569.03
12.3813	2483.68
12.4191	2421.39
12.4567	2367.7
12.4944	2315.72
12.5321	2271.55
12.5698	2252.31
12.6075	2225.41
12.6452	2201.69
12.6829	2185.85
12.7206	2172.36
12.7583	2157.9
12.7959	2149.03
12.8336	2144.3
12.8713	2137.58
12.909	2138.84
12.9467	2123.24
12.9844	2111.63
13.0221	2113.35
13.0598	2109
13.0975	2103.85
13.1352	2099.16
13.1729	2096.38
13.2105	2091.65
13.2482	2087.47
13.2859	2080.48
13.3236	2076.92
13.3613	2078.89
13.399	2074.06
13.4367	2080.34
13.4744	2075.98
13.5121	2065.65
13.5498	2058.46
13.5875	2058.79
13.6251	2054.19
13.6628	2063.11
13.7005	2046.05
13.7382	2058.51
13.7759	2058.04
13.8136	2051.14
13.8513	2055.12
13.889	2046.54
13.9267	2045.8
13.9644	2050.65
14.0021	2043.79

## Sheet: 80MVm-1
angel	Intensity
0.01885	2334.68
0.05654	2388.12
0.09423	2368.45
0.13192	2379.37
0.16961	2380.82
0.2073	2357.51
0.24499	2354.08
0.28268	2382.27
0.32037	2380.73
0.35806	2352.98
0.39575	2382.66
0.43344	2382.45
0.47113	2393
0.50882	2377.76
0.54651	2365.89
0.5842	2365.51
0.62189	2375.19
0.65959	2388.85
0.69728	2388.19
0.73497	2388.31
0.77266	2389.29
0.81035	2389.57
0.84804	2383.75
0.88573	2367.4
0.92342	2376.89
0.96111	2374.98
0.9988	2376.04
1.03649	2385.66
1.07418	2409.17
1.11187	2402.38
1.14956	2397.72
1.18725	2390.16
1.22494	2388.34
1.26263	2380.46
1.30032	2374.05
1.33802	2391.45
1.37571	2387.63
1.4134	2383.73
1.45109	2379.39
1.48878	2381.32
1.52647	2374.72
1.56416	2376.18
1.60185	2374.93
1.63954	2372.99
1.67723	2371.6
1.71492	2379.97
1.75261	2375.37
1.7903	2372.03
1.82799	2376.12
1.86568	2378.77
1.90337	2372.2
1.94106	2363.52
1.97876	2368.54
2.01645	2368.88
2.05414	2364.6
2.09183	2362.74
2.12952	2371.13
2.16721	2367.96
2.2049	2375.77
2.24259	2375.32
2.28028	2366
2.31797	2352.75
2.35566	2363.81
2.39335	2362.77
2.43104	2367.13
2.46873	2373.93
2.50642	2364.02
2.54411	2361.47
2.5818	2362.1
2.6195	2370.46
2.65719	2357.08
2.69488	2361.76
2.73257	2357.14
2.77026	2362.66
2.80795	2359.01
2.84564	2363.11
2.88333	2364.38
2.92102	2348.35
2.95871	2348.76
2.9964	2350.22
3.03409	2343.85
3.07178	2337.05
3.10947	2341.48
3.14716	2353.85
3.18485	2361.04
3.22254	2351.94
3.26023	2359.08
3.29793	2359.99
3.33562	2359.42
3.37331	2362.84
3.411	2369.03
3.44869	2365.56
3.48638	2362.14
3.52407	2355.07
3.56176	2350.97
3.59945	2355.33
3.63714	2346.93
3.67483	2345.01
3.71252	2337.11
3.75021	2337.39
3.7879	2331.62
3.82559	2336.19
3.86328	2338.95
3.90097	2334.9
3.93867	2340.51
3.97636	2332.9
4.01405	2323.67
4.05174	2331.76
4.08943	2330.97
4.12712	2318.55
4.16481	2324.96
4.2025	2322.33
4.24019	2311.82
4.27788	2309.99
4.31557	2309.48
4.35326	2306.99
4.39095	2308.87
4.42864	2309.27
4.46633	2302.3
4.50402	2311.94
4.54171	2306.67
4.57941	2299.22
4.6171	2291.21
4.65479	2293.75
4.69248	2285.82
4.73017	2289.62
4.76786	2285.38
4.80555	2291.25
4.84324	2284.12
4.88093	2276.89
4.91862	2284.7
4.95631	2277.99
4.994	2279.72
5.03169	2278.63
5.06938	2279.52
5.10707	2281.61
5.14476	2278.51
5.18245	2271.72
5.22015	2272.41
5.25784	2261.7
5.29553	2265.38
5.33322	2259.63
5.37091	2259.27
5.4086	2257.44
5.44629	2256.97
5.48398	2258.28
5.52167	2247.88
5.55936	2254.02
5.59705	2259.81
5.63474	2244.89
5.67243	2241.01
5.71012	2240.49
5.74781	2237.12
5.7855	2226.12
5.82319	2232.47
5.86088	2226.59
5.89858	2222.95
5.93627	2229.01
5.97396	2226.6
6.01165	2225.17
6.04934	2218.61
6.08703	2214.88
6.12472	2208.77
6.16241	2213.76
6.2001	2208.77
6.23779	2204.6
6.27548	2201.22
6.31317	2203.6
6.35086	2202.36
6.38855	2192.41
6.42624	2194.46
6.46393	2190.17
6.50162	2194.79
6.53932	2182.49
6.57701	2179.28
6.6147	2181.83
6.65239	2180.35
6.69008	2171.42
6.72777	2168.83
6.76546	2157.13
6.80315	2172.98
6.84084	2155.32
6.87853	2159.19
6.91622	2154.07
6.95391	2144.05
6.9916	2140.57
7.02929	2149.11
7.06698	2143.11
7.10467	2138.25
7.14236	2145.76
7.18005	2134.05
7.21775	2127.85
7.25544	2129.74
7.29313	2134.74
7.33082	2127.06
7.36851	2122.04
7.4062	2119.83
7.44389	2115.16
7.48158	2114.27
7.51927	2117.61
7.55696	2127.04
7.59465	2133.64
7.63234	2142.84
7.67003	2158
7.70772	2156.98
7.74541	2143.06
7.7831	2147.21
7.82079	2148.71
7.85848	2149.04
7.89618	2148.75
7.93387	2130.58
7.97156	2144.56
8.00925	2152.77
8.04694	2150.39
8.08463	2145.84
8.12232	2153.98
8.16001	2158.68
8.1977	2144.6
8.23539	2150.61
8.27308	2157.51
8.31077	2148.81
8.34846	2147.59
8.38615	2145.39
8.42384	2141.22
8.46153	2153.46
8.49922	2144.61
8.53692	2147.46
8.57461	2142.03
8.6123	2146.96
8.64999	2148.73
8.68768	2155.8
8.72537	2154.9
8.76306	2150.71
8.80075	2144.04
8.83844	2145.74
8.87613	2159.73
8.91382	2150.41
8.95151	2151.12
8.9892	2154.35
9.02689	2145.75
9.06458	2143.57
9.10227	2155.59
9.13997	2153.23
9.17766	2163.31
9.21535	2156.21
9.25304	2158.11
9.29073	2163.79
9.32842	2164.59
9.36611	2144.49
9.4038	2149.55
9.44149	2155.93
9.47918	2153.79
9.51687	2151.42
9.55456	2142.28
9.59225	2137.42
9.62994	2141.91
9.66763	2153.02
9.70532	2157.56
9.74301	2158.77
9.78071	2150.47
9.81839	2154.59
9.85609	2152.66
9.89378	2151.5
9.93147	2153.32
9.96916	2160.53
10.0069	2157.22
10.0445	2158.22
10.0822	2157.98
10.1199	2150.47
10.1576	2154.15
10.1953	2147.3
10.233	2142.59
10.2707	2147.58
10.3084	2149.92
10.3461	2144.22
10.3837	2150.17
10.4214	2144.63
10.4591	2142.07
10.4968	2143.21
10.5345	2157.31
10.5722	2144.52
10.6099	2143.09
10.6476	2140.36
10.6853	2143.53
10.723	2142.64
10.7607	2146.96
10.7983	2148.03
10.836	2143.51
10.8737	2156.66
10.9114	2157.27
10.9491	2167.7
10.9868	2151.89
11.0245	2154.57
11.0622	2156.06
11.0999	2163.12
11.1376	2156.56
11.1753	2168.12
11.2129	2160.48
11.2506	2171.67
11.2883	2180.06
11.326	2191.45
11.3637	2180.51
11.4014	2189.69
11.4391	2194.01
11.4768	2203.32
11.5145	2204.39
11.5522	2221.62
11.5899	2250.24
11.6275	2274.94
11.6652	2293.78
11.7029	2332.76
11.7406	2393.4
11.7783	2456.14
11.816	2517.56
11.8537	2602.33
11.8914	2700.85
11.9291	2819.05
11.9668	2917.35
12.0045	3003.29
12.0421	3062.49
12.0798	3080.37
12.1175	3057.03
12.1552	2989.44
12.1929	2914.98
12.2306	2849.65
12.2683	2766.48
12.306	2694.46
12.3437	2626.08
12.3813	2578.27
12.4191	2532.34
12.4567	2492
12.4944	2453.03
12.5321	2420.13
12.5698	2407.3
12.6075	2391.5
12.6452	2364.54
12.6829	2349.5
12.7206	2333.8
12.7583	2319.3
12.7959	2303.57
12.8336	2303.38
12.8713	2294.51
12.909	2295.34
12.9467	2283.01
12.9844	2268.27
13.0221	2260.81
13.0598	2255.25
13.0975	2251.55
13.1352	2241.45
13.1729	2233.73
13.2105	2231.61
13.2482	2233.26
13.2859	2222.65
13.3236	2220.19
13.3613	2209.13
13.399	2213.15
13.4367	2204.19
13.4744	2190.54
13.5121	2183.53
13.5498	2175.75
13.5875	2175.12
13.6251	2162.12
13.6628	2168.5
13.7005	2150.21
13.7382	2154.46
13.7759	2160.23
13.8136	2151.31
13.8513	2152.89
13.889	2140.63
13.9267	2134.82
13.9644	2141.24
14.0021	2129.57
14.0397	2131.55
14.0774	2133.31
14.1151	2122.17
14.1528	2119.79
14.1905	2120.64
14.2282	2123.86
14.2659	2118.92
14.3036	2110.82
14.3413	2113.48
14.3789	2107.54
14.4166	2099.8
14.4543	2107.41
14.492	2107.73
14.5297	2093.21
14.5674	2104.54
14.6051	2105.65
14.6428	2096
14.6805	2098.17
14.7182	2103.2
14.7559	2087.81
14.7935	2094.49
14.8312	2094
14.8689	2087.99
14.9066	2091.99
14.9443	2092.26
14.982	2100.91
15.0197	2091.22
15.0574	2090.08
15.0951	2088.33
15.1328	2100.56
15.1705	2098.76
15.2081	2088.28
15.2458	2091.28
15.2835	2090.16
15.3212	2093.72
15.3589	2094.53
15.3966	2087.81
15.4343	2077.91
15.472	2088.96
15.5097	2085.39
15.5474	2083.99
15.5851	2087.76
15.6227	2088.79
15.6604	2079.96
15.6981	2079.6
15.7358	2082.44
15.7735	2082.63
15.8112	2091.6
15.8489	2076.86
15.8866	2078.19
15.9243	2087.84
15.962	2082.61
15.9997	2079.81
16.0373	2074.45
16.075	2076.14
16.1127	2085.44
16.1504	2083.51
16.1881	2076.44
16.2258	2075.35
16.2635	2076.86
16.3012	2076.8
16.3389	2079.76
16.3766	2075.42
16.4142	2070.09
16.4519	2069.94
16.4896	2079.63
16.5273	2069.71
16.565	2074.82
16.6027	2064.38
16.6404	2063.43
16.6781	2066.47
16.7158	2068.86
16.7535	2066.94
16.7911	2064.61
16.8288	2061.73
16.8665	2063.22
16.9042	2064.31
16.9419	2056.53
16.9796	2063.74
17.0173	2058.41
17.055	2053.89
17.0927	2058.87
17.1304	2061.24
17.1681	2059.24
17.2057	2058.39
17.2434	2052.32
17.2811	2045.96
17.3188	2051.16
17.3565	2055.18
17.3942	2049.74
17.4319	2050.6
17.4696	2046.63
17.5073	2053.8
17.545	2052.91
17.5827	2054.13
17.6203	2046.5
17.658	2053.74
17.6957	2056.86
17.7334	2060.22
17.7711	2059.08
17.8088	2059.86
17.8465	2059.75
17.8842	2063.09
17.9219	2064.42
17.9596	2059.04
17.9973	2062.26
18.0349	2064.13
18.0726	2061.07
18.1103	2071.22
18.148	2067.64
18.1857	2069.62
18.2234	2065.99
18.2611	2071.7
18.2988	2060.69
18.3365	2056.68
18.3742	2071.45
18.4119	2063.85
18.4495	2062.38
18.4872	2072.7
18.5249	2076.35
18.5626	2065.09
18.6003	2065.01
18.638	2073.69
18.6757	2065.55
18.7134	2066.24
18.7511	2066.59
18.7888	2067.43
18.8264	2073.96
18.8641	2073.27
18.9018	2066.9
18.9395	2063.74
18.9772	2073.13
19.0149	2080.02
19.0526	2072.18
19.0903	2070.55
19.128	2079.84
19.1657	2067.42
19.2034	2077.52
19.241	2077.54
19.2787	2073.04
19.3164	2070.71
19.3541	2070.43
19.3918	2064.24
19.4295	2078.43
19.4672	2080.11
19.5049	2072.41
19.5426	2076.28
19.5802	2068.19
19.6179	2072.33
19.6556	2076.49
19.6933	2073.32
19.731	2076.92
19.7687	2083.93
19.8064	2076.12
19.8441	2076.01
19.8818	2081.02
19.9195	2084.72
19.9572	2086.65
19.9948	2077.43
20.0325	2071.89
20.0702	2080.36
20.1079	2073.64
20.1456	2081.34
20.1833	2075.97
20.221	2086.34
20.2587	2088.49
20.2964	2088.69
20.3341	2078.21
20.3718	2078.17
20.4094	2076.29
20.4471	2079.7
20.4848	2085.28
20.5225	2082.87
20.5602	2091.44
20.5979	2085.33
20.6356	2092.66
20.6733	2088.44
20.711	2077.03
20.7487	2080.24
20.7863	2081.37
20.824	2081.27
20.8617	2091.67
20.8994	2095.23
20.9371	2100.16
20.9748	2094.76
21.0125	2095.73
21.0502	2106.62
21.0879	2096.94
21.1256	2091.08
21.1633	2101.1
21.2009	2102.83
21.2386	2100.45
21.2763	2094.81
21.314	2090.54
21.3517	2100.28
21.3894	2117.63
21.4271	2104.81
21.4648	2101.53
21.5025	2104.78
21.5402	2114.18
21.5779	2113.04
21.6155	2116.27
21.6532	2115.1
21.6909	2108.45
21.7286	2108.96
21.7663	2107.65
21.804	2110.69
21.8417	2124.22
21.8794	2116.21
21.9171	2119.24
21.9548	2117.92
21.9925	2119.57
22.0301	2127.25
22.0678	2125.82
22.1055	2115.33
22.1432	2121.25
22.1809	2118.07
22.2186	2116.29
22.2563	2124.97
22.294	2124.27
22.3317	2127.69
22.3694	2124.37
22.4071	2120.22
22.4447	2117.6
22.4824	2124.44
22.5201	2127.61
22.5578	2130
22.5955	2126.64
22.6332	2125.26
22.6709	2118.7
22.7086	2130.33
22.7463	2133.52
22.784	2134.57
22.8216	2131.15
22.8593	2124.01
22.897	2127.76
22.9347	2123.69
22.9724	2131.33
23.0101	2135.31
23.0478	2131.81
23.0855	2134.4
23.1232	2137.12
23.1609	2139.52
23.1986	2132.97
23.2362	2142.83
23.2739	2131.54
23.3116	2128.25
23.3493	2133.46
23.387	2128.71
23.4247	2134.77
23.4624	2131.2
23.5001	2121.38
23.5378	2143.61
23.5755	2146.74
23.6132	2141.77
23.6508	2147.2
23.6885	2139.76
23.7262	2143.06
23.7639	2142.4
23.8016	2140.41
23.8393	2142.13
23.877	2144.56
23.9147	2151.49
23.9524	2150.26
23.9901	2150.59
24.0277	2143.7
24.0654	2151.95
24.1031	2153.13
24.1408	2154.19
24.1785	2164.12
24.2162	2153.95
24.2539	2165.33
24.2916	2174.15
24.3293	2178.18
24.367	2166.84
24.4047	2162.86
24.4423	2167.99
24.48	2169.99
24.5177	2178.24
24.5554	2196.04
24.5931	2248.93
24.6308	1798.94
24.6685	1451.17
24.7062	1216.47
24.7439	1037.27
24.7816	879.552
24.8192	791.675
24.8569	730.059
24.8946	671.128
24.9323	749.75
24.97	1259.42
25.0077	1474.17
25.0454	1624.22
25.0831	1748.35
25.1208	1806.98
25.1585	1821.44
25.1961	1839.42
25.2338	1848.35
25.2715	1877.71
25.3092	1906.07
25.3469	1911.89
25.3846	1919.3
25.4223	1915.18
25.46	1932.61
25.4977	1941.8
25.5354	1968.78
25.5731	7610.72
25.6107	2954.86
25.6484	2099.08
25.6861	2126.73
25.7238	2162.93
25.7615	2187.22
25.7992	2217.82
25.8369	2226.75
25.8746	2246.78
25.9123	2248.59
25.95	2246.44
25.9876	2249.24
26.0253	2246.02
26.063	2251.53
26.1007	2240.92
26.1384	2247.64
26.1761	2252.46
26.2138	2246.81
26.2515	2239.82
26.2892	2247.57
26.3269	2240.03
26.3646	2244.89
26.4022	2254.86
26.4399	2251.8
26.4776	2253.19
26.5153	2258.47
26.553	2261.03
26.5907	2261.72
26.6284	2264.03
26.6661	2256.07
26.7038	2252.04
26.7415	2262.12
26.7792	2265.49
26.8168	2269.69
26.8545	2265.37
26.8922	2275.76
26.9299	2268.9
26.9676	2265.76
27.0053	2277.77
27.043	2281.95
27.0807	2268.98
27.1184	2276.46
27.1561	2282.9
27.1938	2292.21
27.2314	2283.73
27.2691	2293.23
27.3068	2290.91
27.3445	2301.99
27.3822	2300.76
27.4199	2307.58
27.4576	2299.48
27.4953	2300.48
27.533	2308.46
27.5707	2317.41
27.6084	2303.06
27.646	2306.79
27.6837	2298.75
27.7214	2309.41
27.7591	2305.3
27.7968	2297.37
27.8345	2318.72
27.8722	2311.5
27.9099	2315.02
27.9476	2309.98
27.9853	2308.54
28.023	2307.18
28.0606	2317.84
28.0983	2314.99
28.136	2327.17
28.1737	2334.98
28.2114	2332.06
28.2491	2322.36
28.2868	2319.88
28.3245	2324.65
28.3622	2326.02
28.3999	2321.11
28.4375	2329.13
28.4752	2335.13
28.5129	2326.01
28.5506	2324.83
28.5883	2314.3
28.626	2305.08
28.6637	2311.58
28.7014	2324.29
28.7391	2333.8
28.7767	2337.53
28.8144	2339.06
28.8521	2332.91
28.8898	2329.34
28.9275	2332.69
28.9652	2353.19
29.0029	2343.01
29.0406	2337.32
29.0783	2342.7
29.116	2346.8
29.1537	2352.57
29.1913	2356.21
29.229	2371.51
29.2667	2370.7
29.3044	2383.34
29.3421	2372.2
29.3798	2376.93
29.4175	2399.75
29.4552	2390.28
29.4929	2389.38
29.5306	2383.62
29.5683	2383.07
29.6059	2405.61
29.6436	2409.76
29.6813	2396.29
29.719	2405.9
29.7567	2407.84
29.7944	2414.4
29.8321	2429.76
29.8698	2421.34
29.9075	2413.89
29.9452	2435.14
29.9829	2439.52
30.0205	2434.05
30.0582	2450.11
30.0959	2441.02
30.1336	2431.61
30.1713	2445.33
30.209	2461.15
30.2467	2462.13
30.2844	2447.45
30.3221	2460.04
30.3598	2477.26
30.3974	2470.02
30.4351	2479.45
30.4728	2486.09
30.5105	2483.53
30.5482	2493.58
30.5859	2500.94
30.6236	2496.8
30.6613	2508.74
30.699	2508.65
30.7367	2510.09
30.7744	2506.75
30.812	2506.82
30.8497	2518.08
30.8874	2522.24
30.9251	2503.56
30.9628	2523.33
31.0005	2520.18
31.0382	2517.94
31.0759	2518.46
31.1136	2513.1
31.1513	2527.91
31.1889	2529.19
31.2266	2538.03
31.2643	2539.15
31.302	2544.29
31.3397	2555.04
31.3774	2549.34
31.4151	2548.83
31.4528	2556.27
31.4905	2560.75
31.5282	2560.14
31.5659	2574.55
31.6035	2578.07
31.6412	2577.75
31.6789	2584.57
31.7166	2588.63
31.7543	2584.91
31.792	2602.42
31.8297	2602.23
31.8674	2599.11
31.9051	2615.33
31.9428	2613.09
31.9805	2615.63
32.0181	2623.29
32.0558	2618.04
32.0935	2608.68
32.1312	2627.33
32.1689	2637.31
32.2066	2649.93
32.2443	2660.15
32.282	2662.13
32.3197	2674.58
32.3574	2677.9
32.395	2685.93
32.4327	2693.57
32.4704	2688.03
32.5081	2693.14
32.5458	2710.92
32.5835	2714.42
32.6212	2725.19
32.6589	2721.7
32.6966	2718.68
32.7343	2735.15
32.772	2732.99
32.8096	2740.78
32.8473	2748.75
32.885	2762.85
32.9227	2760.35
32.9604	2782.29
32.9981	2787.24
33.0358	2791.77
33.0735	2787.25
33.1112	2797.65
33.1489	2805.64
33.1865	2810.42
33.2242	2808.4
33.2619	2831
33.2996	2847
33.3373	2848.21
33.375	2849.97
33.4127	2857.51
33.4504	2876.53
33.4881	2871.86
33.5258	2868.05
33.5635	2888.63
33.6011	2904.93
33.6388	2906.36
33.6765	2905.15
33.7142	2925.43
33.7519	2937.21
33.7896	2953.35
33.8273	2967.1
33.865	2969.99
33.9027	2978.14
33.9404	2999.75
33.9781	3015.38
34.0157	3027.43
34.0534	3055.76
34.0911	3069.52
34.1288	3087.93
34.1665	3141.6
34.2042	3185.74
34.2419	3241.24
34.2796	3311.83
34.3173	3382.09
34.355	3476.96
34.3927	3581.75
34.4303	3724.1
34.468	3873.85
34.5057	4035.17
34.5434	4200.88
34.5811	4346.57
34.6188	4475
34.6565	4622.01
34.6942	4682.4
34.7319	4651.24
34.7696	4526.75
34.8073	4349.72
34.8449	4137.02
34.8826	3992.2
34.9203	3849.11
34.958	3723.7
34.9957	3618.61
35.0334	3560.6
35.0711	3503.64
35.1088	3457.46
35.1465	3436.82
35.1842	3416.43
35.2218	3406.46
35.2595	3405.9
35.2972	3392.95
35.3349	3387.7
35.3726	3368.49
35.4103	3334.1
35.448	3339.84
35.4857	3345.86
35.5234	3382.35
35.5611	3404.17
35.5988	3390.86
35.6364	3372.93
35.6741	3385.95
35.7118	3383.14
35.7495	3381.19
35.7872	3377.19
35.8249	3388.81
35.8626	3402.11
35.9003	3399.97
35.938	3393.27
35.9757	3403.14
36.0134	3405.41
36.051	3399.46
36.0887	3403
36.1264	3415.09
36.1641	3420.92
36.2018	3418.7
36.2395	3412.34
36.2772	3402.5
36.3149	3409.89
36.3526	3414.87
36.3903	3423.29
36.4279	3432.62
36.4656	3432.42
36.5033	3434.53
36.541	3444.98
36.5787	3445.13
36.6164	3449.68
36.6541	3440.23
36.6918	3428.63
36.7295	3430.77
36.7672	3424.59
36.8049	3446.75
36.8425	3444.29
36.8802	3457.63
36.9179	3451.4
36.9556	3462.24
36.9933	3447.4
37.031	3478.09
37.0687	3469.51
37.1064	3483.35
37.1441	3476.37
37.1818	3488.13
37.2194	3486.12
37.2571	3489.52
37.2948	3491.29
37.3325	3489.42
37.3702	3496.42
37.4079	3504.52
37.4456	3500.45
37.4833	3516.54
37.521	3518.85
37.5587	3526.26
37.5964	3508.64
37.634	3520.85
37.6717	3542.88
37.7094	3535.02
37.7471	3535.84
37.7848	3544.28
37.8225	3552.31
37.8602	3538.12
37.8979	3561.13
37.9356	3576.04
37.9733	3569.1
38.011	3580.13
38.0486	3615.74
38.0863	3614.19
38.124	3620.04
38.1617	3653.8
38.1994	3670.43
38.2371	3692.27
38.2748	3729.86
38.3125	3739.97
38.3502	3773.71
38.3879	3816.32
38.4256	3856.94
38.4632	3900.93
38.5009	3937.35
38.5386	3990.1
38.5763	4044.19
38.614	4104.1
38.6517	4087.49
38.6894	4112.43
38.7271	4104.95
38.7648	4075.74
38.8025	4041.03
38.8401	3984.26
38.8778	3930.26
38.9155	3891.26
38.9532	3863.16
38.9909	3832.72
39.0286	3814.74
39.0663	3783.63
39.104	3754.98
39.1417	3741.48
39.1793	3749.69
39.217	3731.2
39.2547	3734.97
39.2924	3741.33
39.3301	3755.8
39.3678	3754
39.4055	3733.06
39.4432	3709.13
39.4809	3694.88
39.5186	3700.13
39.5563	3705.17
39.5939	3720.15
39.6316	3717
39.6693	3754.73
39.707	3744.98
39.7447	3733
39.7824	3759.86
39.8201	3741.75
39.8578	3743.31
39.8955	3760.29
39.9332	3749.53
39.9709	3758.07
40.0085	3758.51
40.0462	3743.02
40.0839	3767.48
40.1216	3765.33
40.1593	3755.96
40.197	3779.07
40.2347	3771.03
40.2724	3778.94
40.3101	3778
40.3478	3784.92
40.3854	3768.99
40.4231	3771.55
40.4608	3785.8
40.4985	3804.14
40.5362	3811.97
40.5739	3813.27
40.6116	3829.36
40.6493	3829.17
40.687	3845.96
40.7247	3843.92
40.7624	3838.57
40.8	3846.7
40.8377	3845.73
40.8754	3863.71
40.9131	3876.82
40.9508	3875.43
40.9885	3899.92
41.0262	3906.29
41.0639	3918.71
41.1016	3922.28
41.1393	3932.29
41.1769	3941.72
41.2146	3959.34
41.2523	3969.88
41.29	3972.28
41.3277	3996.23
41.3654	3996.11
41.4031	4007.43
41.4408	3983.03
41.4785	3974.45
41.5162	3990.75
41.5539	4004.04
41.5915	3997.49
41.6292	4015.54
41.6669	4010.68
41.7046	4028.43
41.7423	4021.11
41.78	4010.29
41.8177	3993.47
41.8554	4028.16
41.8931	4020.85
41.9308	4008.98
41.9685	4033.09
42.0061	4033.65
42.0438	4033.15
42.0815	4045.19
42.1192	4068.61
42.1569	4070.1
42.1946	4081.27
42.2323	4077.2
42.27	4090.18
42.3077	4106.42
42.3454	4130.78
42.383	4115.62
42.4207	4087.46
42.4584	4098.93
42.4961	4088.86
42.5338	4131.55
42.5715	4181.7
42.6092	4183.5
42.6469	4174.21
42.6846	4171.84
42.7223	4190.14
42.76	4189.78
42.7976	4166.3
42.8353	4197.72
42.873	4243.01
42.9107	4242.19
42.9484	4254.48
42.9861	4278.39
43.0238	4271.62
43.0615	4269.49
43.0992	4317.67
43.1369	4321.55
43.1746	4323.44
43.2122	4343.34
43.2499	4396.48
43.2876	4356.67
43.3253	2554.62
43.363	1608.85
43.4007	1224.25
43.4384	924.409
43.4761	651.927
43.5138	1555.73
43.5515	2833.18
43.5891	3110.71
43.6268	3420.09
43.6645	3689.01
43.7022	3946.53
43.7399	4177.86
43.7776	4393.61
43.8153	4416.35
43.853	4416.11
43.8907	4426.5
43.9284	4449.17
43.9661	4443.97
44.0037	4438.98
44.0414	4448.78
44.0791	4465.05
44.1168	4493.57
44.1545	4487.52
44.1922	4484.4
44.2299	4490.14
44.2676	4512.3
44.3053	4496.19
44.343	4494.2
44.3807	4526.81
44.4183	4539.93
44.456	4537.15
44.4937	4538.42
44.5314	4596.33
44.5691	4577.57
44.6068	4580.65
44.6445	4601.12
44.6822	4631.4
44.7199	4639.23
44.7576	4619.29
44.7953	4663.88
44.8329	4683.45
44.8706	4689.91
44.9083	4685.27
44.946	4716.23
44.9837	4716.4
45.0214	4751.44
45.0591	4739.67
45.0968	4749.46
45.1345	4792.59
45.1722	4786.61
45.2099	4783.92
45.2475	4810.28
45.2852	4821.52
45.3229	4829.81
45.3606	4813.01
45.3983	4844.69
45.436	4843.47
45.4737	4861.67
45.5114	4883.71
45.5491	4866.5
45.5868	4901.92
45.6244	4885.22
45.6621	4910.32
45.6998	4908.39
45.7375	4927.78
45.7752	4944.93
45.8129	4930.22
45.8506	4944.31
45.8883	4973.87
45.926	4990.22
45.9637	4946.07
46.0014	4990.44
46.039	5046.54
46.0767	5021.19
46.1144	5043.39
46.1521	5048.92
46.1898	5060.72
46.2275	5089.31
46.2652	5097.67
46.3029	5121.42
46.3406	5156.46
46.3783	5144.96
46.416	5187.54
46.4536	5190.54
46.4913	5208.32
46.529	5246.93
46.5667	5252.4
46.6044	5276.22
46.6421	5296.75
46.6798	5319.77
46.7175	5356.15
46.7552	5390.8
46.7929	5371.38
46.8305	5422.32
46.8682	5442.03
46.9059	5477.89
46.9436	5546.92
46.9813	5598.52
47.019	5644.79
47.0567	5687.89
47.0944	5744.85
47.1321	5844.02
47.1698	5908.26
47.2075	5985.32
47.2451	6121.7
47.2828	6213.66
47.3205	6361.11
47.3582	6416.25
47.3959	6426.79
47.4336	6364.79
47.4713	6281.03
47.509	6184.74
47.5467	6080.79
47.5844	6061.07
47.622	5978.92
47.6597	5934.59
47.6974	5886.04
47.7351	5946.39
47.7728	5907.93
47.8105	5902.51
47.8482	5898.45
47.8859	5938.56
47.9236	5925.88
47.9613	5916.49
47.999	5941.14
48.0366	5956.86
48.0743	5980.22
48.112	5997.32
48.1497	5960.36
48.1874	6006.13
48.2251	6026.87
48.2628	6028.03
48.3005	6031.79
48.3382	6069.85
48.3758	6108.09
48.4135	6074.55
48.4512	6095.66
48.4889	6113.83
48.5266	6138.13
48.5643	6165.27
48.602	6148.59
48.6397	6172.14
48.6774	6184.32
48.7151	6199.26
48.7528	6187.63
48.7904	6161.95
48.8281	6182.2
48.8658	6201.28
48.9035	6227.18
48.9412	6277.83
48.9789	6338.57
49.0166	6412.4
49.0543	6437.16
49.092	6535.67
49.1297	6649.78
49.1674	6815.86
49.205	6909.03
49.2427	6952.21
49.2804	7022.62
49.3181	7022.46
49.3558	7083.07
49.3935	7123.68
49.4312	7168.82
49.4689	7190.94
49.5066	7208.37
49.5443	7255.75
49.582	7301.43
49.6196	7361.08
49.6573	7380.64
49.695	7383.39
49.7327	7382.28
49.7704	7501.45
49.8081	7547.43
49.8458	7569.5
49.8835	7561.42
49.9212	7620.81
49.9589	7613.46
49.9965	7676.17
50.0342	9753.45
50.0719	9294.21
50.1096	7778.47
50.1473	7799.37
50.185	7832.95
50.2227	7863.08
50.2604	7880.95
50.2981	7946.23
50.3358	7976.77
50.3735	8009.92
50.4111	8072.66
50.4488	8097.7
50.4865	8130.14
50.5242	8163.03
50.5619	8266.09
50.5996	8310.03
50.6373	8422.84
50.675	8548.78
50.7127	8687.22
50.7504	8917.83
50.788	9208.81
50.8257	9607.98
50.8634	10195.5
50.9011	10964
50.9388	11390.9
50.9765	11083.3
51.0142	10438.4
51.0519	9844.61
51.0896	9525.74
51.1273	9299.04
51.1649	9123.88
51.2026	9056.2
51.2403	8972.97
51.278	8925.17
51.3157	8911.07
51.3534	8895.5
51.3911	8893.53
51.4288	8875.79
51.4665	8909.8
51.5042	8943.37
51.5419	8947.51
51.5795	8996.58
51.6172	9007.14
51.6549	9080.3
51.6926	9147.83
51.7303	9210.35
51.768	9340.64
51.8057	9519.08
51.8434	9833.74
51.8811	10008.8
51.9188	9954.63
51.9565	9762.88
51.9941	9596.51
52.0318	9486.67
52.0695	9392.21
52.1072	9421.82
52.1449	9407.58
52.1826	9421.83
52.2203	9453.79
52.258	9449.98
52.2957	9463.92
52.3334	9521.15
52.3711	9558.89
52.4087	9610.87
52.4464	9606.43
52.4841	9724.17
52.5218	9745.28
52.5595	9728.93
52.5972	9831.96
52.6349	9801.05
52.6726	9736.64
52.7103	9845.98
52.748	9964.85
52.7856	9931.28
52.8233	9954.32
52.861	9962.28
52.8987	9973.33
52.9364	9982.77
52.9741	10053.2
53.0118	10050.5
53.0495	10102.5
53.0872	10127.9
53.1249	10138.8
53.1626	10202.1
53.2002	10234.5
53.2379	10269.5
53.2756	10296.1
53.3133	10350.8
53.351	10433
53.3887	10446.8
53.4264	10530.7
53.4641	10532.7
53.5018	10611.7
53.5395	10614.4
53.5772	10718.6
53.6148	10741.5
53.6525	10772.7
53.6902	10834.1
53.7279	10932.9
53.7656	10963.8
53.8033	10978
53.841	11046.6
53.8787	11042.9
53.9164	11094
53.9541	11177.1
53.9918	11203
54.0294	11193.3
54.0671	11239.2
54.1048	11266.4
54.1425	11255
54.1802	11312.4
54.2179	11348.4
54.2556	11427.9
54.2933	11468.1
54.331	11478.4
54.3687	11440.2
54.4064	11512.6
54.444	11613.7
54.4817	11664.8
54.5194	11674.7
54.5571	11726.2
54.5948	11835.3
54.6325	11867.1
54.6702	11935
54.7079	11989.6
54.7456	12067.6
54.7833	11846.9
54.821	11211.1
54.8586	10917.1
54.8963	10846
54.934	10960.4
54.9717	11589.1
55.0094	11242.9
55.0471	11470.2
