# Supplementary material for: Low-k nano-dielectrics facilitate electric-field induced phase transition in high-k ferroelectric polymers for sustainable electrocaloric refrigeration
Source: Nat Commun. 2024 Jan 24;15:702. doi: 10.1038/s41467-024-44926-8 (PMC10808131; doi:10.1038/s41467-024-44926-8)
Supplement: Supplementary file 4 — Source Data [file 41467_2024_44926_MOESM4_ESM.zip › Data/Fig.2e.xlsx]

## Sheet: T-ND-2.6%
Angel	Intensity	Smoothed	Normalized
11.0245	-6.16065	-7.07272	-31.8909
11.0622	-7.82817	-6.19848	-27.9489
11.0999	-3.79677	-4.48655	-20.2299
11.1376	-1.35808	-3.26771	-14.7341
11.1753	0	-1.86712	-8.41886
11.2129	-4.02767	-2.77537	-12.5141
11.2506	-4.48466	-2.04255	-9.20985
11.2883	3.53495	-0.44281	-1.99662
11.326	3.90618	1.09554	4.93981
11.3637	-2.26981	2.1022	9.47882
11.4014	2.89234	4.31133	19.4398
11.4391	2.35217	7.54062	34.0007
11.4768	15.2897	11.4425	51.5943
11.5145	22.9415	14.5058	65.4064
11.5522	16.2347	17.3202	78.0967
11.5899	24.28	21.8219	98.3948
11.6275	37.2887	28.3892	128.007
11.6652	42.0293	36.8795	166.289
11.7029	48.7882	49.6119	223.7
11.7406	60.7658	67.76	305.53
11.7783	88.6214	96.9048	436.944
11.816	126.158	138.465	624.339
11.8537	171.797	190.477	858.862
11.8914	227.098	254.601	1148
11.9291	296.494	324.893	1464.94
11.9668	377.759	393.182	1772.86
12.0045	466.26	451.307	2034.94
12.0421	527.232	490.642	2212.3
12.0798	563.172	511.55	2306.58
12.1175	571.419	510.256	2300.74
12.1552	515.393	487.508	2198.17
12.1929	444.201	445.685	2009.6
12.2306	364.436	391.889	1767.03
12.2683	290.778	330.969	1492.34
12.306	254.212	270.448	1219.45
12.3437	195.182	216.329	975.427
12.3813	165.005	172.337	777.069
12.4191	142.209	141.287	637.062
12.4567	130.417	119.248	537.687
12.4944	99.9165	103.238	465.501
12.5321	86.5756	89.811	404.958
12.5698	83.5251	78.0345	351.858
12.6075	72.6359	69.8829	315.102
12.6452	66.3208	61.1934	275.921
12.6829	58.0109	53.9912	243.447
12.7206	45.0551	48.0158	216.503
12.7583	38.5618	44.6157	201.172
12.7959	41.4023	41.3754	186.562
12.8336	36.8653	37.5333	169.238
12.8713	34.4836	36.181	163.14
12.909	37.7295	34.4609	155.384
12.9467	35.4298	33.8118	152.458
12.9844	36.6857	32.9408	148.53
13.0221	33.2368	32.0598	144.558
13.0598	25.1167	29.8399	134.548
13.0975	33.8969	28.6742	129.292
13.1352	21.4348	27.2562	122.898
13.1729	27.1233	25.3454	114.282
13.2105	22.2355	23.7768	107.21
13.2482	26.6309	23.5354	106.121
13.2859	19.1698	23.784	107.242
13.3236	26.8999	23.8789	107.67
13.3613	21.718	24.1051	108.69
13.399	20.8478	23.6849	106.795
13.4367	24.4663	22.7138	102.417
13.4744	29.7675	21.7161	97.9178
13.5121	19.4773	19.6832	88.7514
13.5498	17.9586	18.4237	83.0726
13.5875	18.4803	15.86	71.5126
13.6251	4.8796	14.7449	66.4849
13.6628	17.1553	13.3496	60.1934
13.7005	8.8014	11.9131	53.7159
13.7382	10.2303	12.1739	54.8921
13.7759	14.2093	11.6869	52.696
13.8136	10.9306	12.0423	54.2988
13.8513	16.9165	12.3427	55.6533
13.889	12.57	12.8063	57.7434
13.9267	12.4804	11.5373	52.0218
13.9644	13.578	11.2589	50.7663
14.0021	0	10.2108	46.0403

## Sheet: 50MVm-1
Angel	Intensity	Smoothed	Normalized
11.0245	3.30913	3.31574	14.9507
11.0622	3.18148	3.10721	14.0104
11.0999	3.82924	4.32633	19.5074
11.1376	9.16671	4.72341	21.2979
11.1753	1.37166	6.93195	31.2562
11.2129	1.89632	6.99368	31.5345
11.2506	6.19188	9.18713	41.4248
11.2883	18.6977	11.1141	50.1133
11.326	18.6681	12.419	55.9973
11.3637	10.6603	13.5918	61.2852
11.4014	21.8525	16.1077	72.6295
11.4391	16.5288	20.4662	92.2819
11.4768	20.0009	23.6168	106.488
11.5145	25.2803	25.8941	116.756
11.5522	27.6442	29.4457	132.771
11.5899	40.6392	36.4934	164.549
11.6275	55.5952	45.9564	207.217
11.6652	58.7097	56.4134	254.368
11.7029	60.53	71.625	322.957
11.7406	80.1017	89.3503	402.881
11.7783	112.485	111.889	504.508
11.816	139.303	139.874	630.691
11.8537	163.603	171.534	773.445
11.8914	195.438	207.679	936.423
11.9291	239.677	246.233	1110.27
11.9668	273.779	280.95	1266.8
12.0045	318.484	308.812	1392.43
12.0421	347.019	329.54	1485.9
12.0798	358.988	341.581	1540.19
12.1175	364.127	342.954	1546.38
12.1552	342.715	333.353	1503.09
12.1929	307.737	314.407	1417.66
12.2306	286.465	289.929	1307.29
12.2683	258.725	260.511	1174.64
12.306	219.431	230.098	1037.51
12.3437	190.444	202.086	911.208
12.3813	171.874	177.162	798.824
12.4191	156.465	156.403	705.22
12.4567	142.202	139.751	630.139
12.4944	121.995	124.761	562.548
12.5321	111.701	113.842	513.312
12.5698	109.991	104.939	473.172
12.6075	96.511	97.0235	437.479
12.6452	87.423	89.3913	403.065
12.6829	87.2568	82.7809	373.259
12.7206	76.0881	77.3463	348.754
12.7583	75.8306	73.2146	330.125
12.7959	64.1759	68.7305	309.906
12.8336	65.7596	64.3765	290.274
12.8713	58.8756	61.0814	275.416
12.909	58.3433	58.3144	262.94
12.9467	56.3411	53.8137	242.646
12.9844	53.39	49.8839	224.926
13.0221	46.4447	46.4351	209.376
13.0598	43.1747	42.9604	193.708
13.0975	40.0454	39.3264	177.323
13.1352	36.8764	36.3419	163.866
13.1729	22.8208	32.6117	147.046
13.2105	32.3948	30.4725	137.401
13.2482	34.3418	29.7403	134.099
13.2859	24.4762	28.9543	130.555
13.3236	29.5875	28.0451	126.455
13.3613	24.8272	26.6494	120.162
13.399	23.8381	24.1395	108.845
13.4367	31.9517	22.3896	100.955
13.4744	24.0533	18.4439	83.1637
13.5121	12.1706	16.6916	75.2626
13.5498	11.4312	15.4972	69.877
13.5875	5.67165	12.4717	56.2349
13.6251	5.27801	11.22	50.5907
13.6628	15.3916	9.16272	41.3147
13.7005	8.74912	7.04819	31.7803
13.7382	16.7998	7.34452	33.1165
13.7759	4.01844	6.84372	30.8583
13.8136	0	5.5424	24.9907
13.8513	9.06587	4.73173	21.3353
13.889	-2.3531	3.01877	13.6116
13.9267	1.43367	1.12768	5.08472
13.9644	4.0819	-0.36159	-1.6304
14.0021	-6.25227	-2.17207	-9.79386

## Sheet: 80MVm-1
Angel	Intensity
11.0245	15.0175
11.0622	17.5591
11.0999	23.8831
11.1376	23.914
11.1753	31.9251
11.2129	41.9569
11.2506	44.7568
11.2883	48.9727
11.326	54.8112
11.3637	61.774
11.4014	67.6516
11.4391	74.9886
11.4768	83.8409
11.5145	90.8116
11.5522	100.08
11.5899	112.892
11.6275	134.369
11.6652	154.839
11.7029	181.586
11.7406	204.763
11.7783	235.505
11.816	271.844
11.8537	308.816
11.8914	355.801
11.9291	407.072
11.9668	461.519
12.0045	523.972
12.0421	587.369
12.0798	652.968
12.1175	708.401
12.1552	755.146
12.1929	787.208
12.2306	811.538
12.2683	818.588
12.306	809.607
12.3437	780.681
12.3813	740.202
12.4191	698.672
12.4567	649.978
12.4944	601.562
12.5321	557.768
12.5698	510.882
12.6075	467
12.6452	418.748
12.6829	378.491
12.7206	346.648
12.7583	322.143
12.7959	296.256
12.8336	272.932
12.8713	254.437
12.909	236.239
12.9467	219.542
12.9844	201.393
13.0221	189.137
13.0598	177.484
13.0975	165.866
13.1352	152.337
13.1729	135.658
13.2105	128.058
13.2482	125.06
13.2859	119.334
13.3236	110.726
13.3613	108.237
13.399	99.6316
13.4367	92.1269
13.4744	82.3736
13.5121	67.5603
13.5498	58.176
13.5875	50.1541
13.6251	43.2811
13.6628	31.5977
13.7005	20.029
13.7382	16.1621
13.7759	13.4278
13.8136	10.452
13.8513	8.74854
13.889	8.0445
13.9267	1.26493
13.9644	1.95679
14.0021	-3.31273
