# Supplementary material for: Low-k nano-dielectrics facilitate electric-field induced phase transition in high-k ferroelectric polymers for sustainable electrocaloric refrigeration
Source: Nat Commun. 2024 Jan 24;15:702. doi: 10.1038/s41467-024-44926-8 (PMC10808131; doi:10.1038/s41467-024-44926-8)
Supplement: Supplementary file 4 — Source Data [file 41467_2024_44926_MOESM4_ESM.zip › Data/Fig.3c.xlsx]

## Sheet: Terpolymer
E	P
0	0
1022630	0.00012325
2234760	0.0004695
3487980	0.00084075
4905560	0.00119
6035510	0.00157
7083280	0.00194
8480320	0.00232
9671900	0.00269
10904600	0.00306
12137300	0.00343
13431600	0.00383
14499900	0.00421
15773600	0.0046
16985800	0.00498
18218500	0.00537
19574400	0.00573
20724900	0.00615
21752100	0.00656
23128600	0.00697
24340700	0.00736
25470700	0.00776
26723900	0.00816
28162000	0.00855
29189300	0.00895
30360300	0.00934
31634100	0.00976
32866700	0.01017
34181600	0.01056
35249900	0.01094
36338800	0.01133
37694700	0.01175
38886300	0.01211
39995700	0.01255
41248900	0.01292
42584300	0.01333
43673200	0.01373
44679900	0.01413
46076900	0.01455
47289000	0.01494
48624400	0.01533
49692800	0.01573
50822700	0.01613
52055400	0.01652
53205900	0.01693
54356400	0.01733
55548000	0.01772
56883400	0.01813
57869500	0.01852
58814600	0.01888
60252700	0.01929
61403200	0.01967
62656400	0.02011
63806900	0.02048
64916300	0.02088
66066800	0.02127
67258400	0.02166
68347300	0.02205
69518300	0.02245
70792100	0.02281
71798700	0.0232
72846500	0.0236
74140800	0.02397
75250200	0.02437
76462400	0.02476
77551200	0.02518
78619500	0.02559
79749500	0.02604
80941100	0.02645
81968300	0.02689
83077700	0.02725
84372000	0.02769
85378700	0.02806
86385400	0.02843
87679700	0.02883
88706900	0.02918
89816300	0.02957
90884700	0.02993
91953000	0.0303
92980200	0.03068
94089600	0.03104
95116800	0.03139
96267300	0.03181
97500000	0.03216
98424500	0.03251
99307900	0.03293
100561000	0.03328
101609000	0.03363
102698000	0.03398
103746000	0.03436
104670000	0.03481
105759000	0.03517
106827000	0.03568
107813000	0.03601
108923000	0.03654
110114000	0.03691
110977000	0.03726
111861000	0.03758
113176000	0.0382
114038000	0.03851
114922000	0.03891
115949000	0.03929
117038000	0.03958
117962000	0.03996
118743000	0.04026
120037000	0.04083
120900000	0.04108
122071000	0.04138
122914000	0.04166
123551000	0.04215
124886000	0.04256
125831000	0.04287
126673000	0.04312
127639000	0.04348
128666000	0.04371
129447000	0.04399
130207000	0.04428
131604000	0.04501
132262000	0.04529
133433000	0.04557
134172000	0.04594
134994000	0.04621
135651000	0.04666
136658000	0.04703
137521000	0.04731
138630000	0.04751
139534000	0.04774
140274000	0.04807
141157000	0.0483
142102000	0.04851
143068000	0.0492
143910000	0.04939
144609000	0.04959
145451000	0.04994
146273000	0.05014
147136000	0.05031
147834000	0.0505
148800000	0.05069
149807000	0.05098
150443000	0.05134
151163000	0.05154
152128000	0.05181
152827000	0.052
153648000	0.05216
154409000	0.0523
155107000	0.05261
156032000	0.05312
156668000	0.05326
157326000	0.05343
158250000	0.05386
159093000	0.05399
159647000	0.05417
160284000	0.05438
161188000	0.05465
161907000	0.05479
162626000	0.05519
163407000	0.05536
164003000	0.05548
164722000	0.05569
164845000	0.05606
166057000	0.05618
166674000	0.05631
167516000	0.05708
168235000	0.05702
168769000	0.05732
169427000	0.05744
170002000	0.05756
170598000	0.0577
171296000	0.05815
172097000	0.05814
172529000	0.05823
172960000	0.05841
173720000	0.05853
174378000	0.05878
175179000	0.05899
175570000	0.0591
176083000	0.05919
176802000	0.05991
177336000	0.05997
177706000	0.06007
178384000	0.06034
179103000	0.06064
179391000	0.06073
179925000	0.06087
180480000	0.06108
181055000	0.06114
181630000	0.06127
182062000	0.06142
182596000	0.06152
183089000	0.06162
183602000	0.06169
184013000	0.06176
184486000	0.06183
185143000	0.06207
185390000	0.06214
185883000	0.06222
186397000	0.0624
186746000	0.06246
187218000	0.06255
187609000	0.06261
187999000	0.06268
188472000	0.06295
188800000	0.06302
189047000	0.06309
189601000	0.06315
190156000	0.06321
190382000	0.06327
190608000	0.0633
191122000	0.06337
191430000	0.06344
191800000	0.06347
192087000	0.06353
192498000	0.06377
192724000	0.06383
193115000	0.064
193320000	0.06411
193649000	0.06416
194162000	0.06427
194245000	0.06431
194964000	0.0647
195107000	0.06472
195375000	0.06477
195580000	0.06482
195888000	0.06488
196032000	0.0649
196073000	0.06495
196463000	0.06495
196710000	0.06517
196751000	0.06541
197162000	0.06543
197244000	0.06547
197532000	0.06548
197676000	0.0655
197778000	0.06551
197943000	0.06556
198251000	0.06555
198230000	0.06558
198538000	0.06611
198559000	0.0661
198662000	0.06612
198908000	0.06614
198929000	0.06616
198990000	0.06618
199134000	0.06617
199175000	0.06618
199196000	0.06621
199257000	0.06621
199442000	0.06622
199422000	0.06641
199401000	0.0664
199525000	0.06641
199566000	0.0664
199668000	0.06639
199648000	0.06638
199566000	0.0664
199607000	0.06639
199545000	0.06637
199525000	0.06638
199525000	0.06636
199648000	0.06636
199442000	0.06637
199340000	0.06635
199422000	0.06633
199340000	0.06631
199340000	0.06631
198990000	0.06641
199134000	0.06636
198990000	0.06635
198929000	0.06632
198744000	0.06631
198662000	0.06629
198703000	0.06625
198456000	0.06623
198210000	0.06619
198230000	0.06616
198025000	0.06615
197819000	0.06609
197717000	0.06608
197573000	0.06605
197326000	0.06603
197018000	0.066
196936000	0.06599
196772000	0.0659
196730000	0.06589
196402000	0.06581
196073000	0.0658
195991000	0.06575
195642000	0.06572
195375000	0.06566
195190000	0.0656
195025000	0.06557
194573000	0.06552
194101000	0.06546
194019000	0.06541
193772000	0.06538
193649000	0.06533
193258000	0.06526
192889000	0.06522
192601000	0.06516
192231000	0.06512
191882000	0.06505
191594000	0.06499
191368000	0.06493
190793000	0.06487
190362000	0.06481
190177000	0.06475
189745000	0.06467
189458000	0.06463
188965000	0.06454
188533000	0.06448
188225000	0.06441
187752000	0.06433
187239000	0.06426
186848000	0.06419
186581000	0.06414
186006000	0.06404
185534000	0.06393
185205000	0.0639
184691000	0.06381
184342000	0.06371
183726000	0.06362
183253000	0.06355
182678000	0.06346
182267000	0.06338
181630000	0.06328
181199000	0.06321
180808000	0.06313
180192000	0.06302
179576000	0.06295
179165000	0.06289
178528000	0.06275
178096000	0.06266
177521000	0.06257
176884000	0.06247
176330000	0.06238
175734000	0.06227
175076000	0.06217
174563000	0.06207
174131000	0.06196
173392000	0.06184
172693000	0.06175
172180000	0.06165
171522000	0.06155
170906000	0.06143
170269000	0.06132
169591000	0.0612
168913000	0.06111
168132000	0.06099
167598000	0.06087
166961000	0.06075
166448000	0.06061
165626000	0.06048
164825000	0.06036
164332000	0.06026
163571000	0.06012
162791000	0.06
162092000	0.05984
161435000	0.05975
160593000	0.05962
159647000	0.05949
159216000	0.05934
158435000	0.05922
157819000	0.05907
156915000	0.05894
156175000	0.05879
155415000	0.05865
154593000	0.0585
153792000	0.05835
153053000	0.05821
152395000	0.05804
151471000	0.05788
150649000	0.05773
149930000	0.05759
149046000	0.05743
148327000	0.05725
147485000	0.05714
146540000	0.05696
145759000	0.05679
144938000	0.05662
143992000	0.05644
143253000	0.05626
142513000	0.0561
141465000	0.0559
140603000	0.05573
139884000	0.05555
138897000	0.05535
138076000	0.05517
137151000	0.05496
136186000	0.05477
135261000	0.05458
134357000	0.05439
133433000	0.05418
132590000	0.05396
131810000	0.05378
130741000	0.05356
129714000	0.05336
128954000	0.05313
128050000	0.0529
127023000	0.05267
126078000	0.05244
125071000	0.05221
124064000	0.05198
123078000	0.05175
122112000	0.05151
121188000	0.05125
120346000	0.05101
119257000	0.05076
118168000	0.05048
117326000	0.05026
116278000	0.04998
115312000	0.04971
114306000	0.04944
113319000	0.04916
112210000	0.04888
111039000	0.04857
110197000	0.04825
109210000	0.04799
108348000	0.04768
107156000	0.04735
106006000	0.04703
105122000	0.04671
104054000	0.0464
102903000	0.04602
101938000	0.04571
100952000	0.04537
99677700	0.04506
98547800	0.04467
97664400	0.0443
96637100	0.04394
95609900	0.04356
94438900	0.04316
93329500	0.04275
92261100	0.04238
91151700	0.04196
89980700	0.04157
88932900	0.04113
87967300	0.04067
86714100	0.04026
85563600	0.0398
84556900	0.03935
83447500	0.03889
82379200	0.03843
81187600	0.03795
80078200	0.03752
78948300	0.037
77797800	0.03651
76626700	0.03597
75517300	0.03548
74551700	0.03499
73257400	0.03446
72004200	0.03392
71038600	0.03338
69805900	0.03285
68696500	0.03231
67546000	0.03177
66354400	0.03121
65162800	0.03066
63971200	0.03007
62800200	0.02951
61649700	0.02897
60643000	0.02841
59369300	0.02783
58013300	0.02724
57068300	0.02667
55856100	0.02609
54623500	0.02551
53473000	0.02495
52363600	0.02437
51028200	0.02382
49754400	0.02322
48727200	0.02265
47535600	0.0221
46487800	0.02151
45173000	0.02097
43858100	0.02037
42769200	0.01982
41536600	0.01926
40283300	0.0187
39153400	0.01813
38085100	0.01755
36729100	0.017
35311600	0.01646
34387000	0.0159
33133800	0.01533
31962800	0.01479
30750700	0.01424
29476900	0.01369
28223700	0.01312
27032100	0.01257
25717200	0.01203
24566700	0.0115
23539500	0.01094
22224600	0.0104
20786500	0.00981
19779800	0.0093
18547200	0.0087
17335000	0.00818
16143400	0.0076
14951900	0.00705
13616500	0.00651
12383800	0.00595
11110000	0.00541
9918440	0.00485
8829570	0.00431
7494170	0.00376
6076600	0.00321
5090460	0.00267
3837240	0.00212
2584020	0.00156
1351340	0.00103
262480	0.00048475
0	0

## Sheet: T-ND-1.2%
E	P
0	0
943575	0.000578376
2056180	0.000892752
3353120	0.00126
4900230	0.0016
5762670	0.00194
7046440	0.00231
8284130	0.00264
9528410	0.00298
11003100	0.00333
12076200	0.0037
12984700	0.00405
14558200	0.0044
15736600	0.00475
17132300	0.00511
18159300	0.00546
19113900	0.00584
20634700	0.0062
21760500	0.00655
22919200	0.00691
24123900	0.00728
25638100	0.00766
26566400	0.00803
27823800	0.00837
29041800	0.00875
30246600	0.00911
31773900	0.00945
32721900	0.00984
33637000	0.01018
35256600	0.01056
36415300	0.01092
37778000	0.01128
38798500	0.01164
39812300	0.01202
41214600	0.01236
42366700	0.01272
43525400	0.0131
44802600	0.01345
46099500	0.0138
47027800	0.01418
48252300	0.01454
49476800	0.01491
50747500	0.01526
52130000	0.01561
53097800	0.01596
53920700	0.01632
55566500	0.01669
56652800	0.01704
58061700	0.01738
58976800	0.01773
59924800	0.01808
61333700	0.01845
62485800	0.01878
63624700	0.01915
64704400	0.0195
66100100	0.01987
67067900	0.02022
68233100	0.02056
69345700	0.02093
70504400	0.02126
71946200	0.02161
72828400	0.02195
73638200	0.02229
75152400	0.02265
76265000	0.02298
77594800	0.02332
78575800	0.02366
79431600	0.02401
80840500	0.02438
81992600	0.02472
83052500	0.02505
84178300	0.0254
85310600	0.02575
86364000	0.02612
87470000	0.02645
88477300	0.02679
89583300	0.02712
90985600	0.02746
91802000	0.02781
92664400	0.02813
93915200	0.02848
95073900	0.0288
96384000	0.02916
97239900	0.0295
98089200	0.02984
99458500	0.03022
100387000	0.03053
101657000	0.03086
102592000	0.03122
103606000	0.03154
104607000	0.03187
105687000	0.03219
106641000	0.03254
107773000	0.03283
108827000	0.03316
109768000	0.03348
110782000	0.03379
111678000	0.03411
112797000	0.03443
114061000	0.03473
114772000	0.03505
115641000	0.03535
116865000	0.03566
117833000	0.03594
119031000	0.03625
119861000	0.03653
120697000	0.03681
121842000	0.03709
122830000	0.03742
123673000	0.03767
124706000	0.03795
125542000	0.03823
126563000	0.03849
127452000	0.03874
128255000	0.03904
129301000	0.03928
130421000	0.03952
131145000	0.03976
131968000	0.04
133100000	0.04034
133956000	0.04055
135141000	0.04078
135747000	0.04104
136589000	0.04127
137649000	0.04149
138492000	0.04169
139394000	0.04197
140256000	0.04223
141027000	0.04243
141843000	0.04263
142804000	0.04284
143535000	0.04304
144463000	0.04323
145536000	0.04356
146129000	0.04375
146682000	0.04396
147814000	0.04428
148657000	0.04445
149671000	0.04461
150540000	0.04508
150856000	0.0453
151949000	0.04552
152745000	0.04567
153766000	0.0461
154246000	0.04626
154951000	0.04641
155721000	0.04657
156485000	0.04673
156432000	0.04711
158065000	0.04726
158993000	0.04748
159474000	0.04765
159882000	0.0478
160981000	0.04795
161640000	0.04816
162726000	0.04842
163253000	0.04854
163694000	0.04866
164615000	0.04882
165293000	0.049
165728000	0.04919
166636000	0.04931
166735000	0.04965
168032000	0.04982
168500000	0.04991
169125000	0.05003
169882000	0.05023
170626000	0.05034
171061000	0.05047
171396000	0.05058
172463000	0.0508
172990000	0.05098
173786000	0.05108
174280000	0.05117
174543000	0.05127
175491000	0.05138
175899000	0.05148
176821000	0.05189
177256000	0.05196
177670000	0.05216
178270000	0.05225
178704000	0.05237
178994000	0.05252
179823000	0.05259
180468000	0.05267
180699000	0.05278
181074000	0.05287
181818000	0.05314
182443000	0.05327
183194000	0.05344
183405000	0.0535
183793000	0.05374
184419000	0.05385
184781000	0.05392
185380000	0.05409
185788000	0.05418
186051000	0.05425
186538000	0.05448
187006000	0.05453
187401000	0.05467
187855000	0.05473
188276000	0.0548
188645000	0.05487
188961000	0.05544
189323000	0.05513
189791000	0.05518
190403000	0.05547
190614000	0.0555
190805000	0.05556
191430000	0.05561
191614000	0.05569
192141000	0.05574
192332000	0.0558
192575000	0.056
193010000	0.05605
193293000	0.05622
193471000	0.05626
193886000	0.0564
194057000	0.05644
194360000	0.0565
194610000	0.05653
194781000	0.05658
195090000	0.0566
195584000	0.05665
195387000	0.05691
195854000	0.05692
196131000	0.05696
196308000	0.05699
196743000	0.05702
196756000	0.05706
196802000	0.05709
197164000	0.05713
196980000	0.05725
197467000	0.05727
197592000	0.0574
197704000	0.05742
197954000	0.05746
198106000	0.05747
198191000	0.05761
198329000	0.05763
198593000	0.05765
198547000	0.05767
198474000	0.05771
198817000	0.05771
198883000	0.05774
199152000	0.05775
199027000	0.05777
199014000	0.05779
199324000	0.0578
199218000	0.05782
199278000	0.05782
199337000	0.05784
199271000	0.05784
199376000	0.05785
199409000	0.05784
199251000	0.05786
199403000	0.05795
199547000	0.05794
199330000	0.05795
199106000	0.05794
199310000	0.05797
199310000	0.05795
199495000	0.05794
199212000	0.05795
198988000	0.05794
199133000	0.05795
199021000	0.05794
199041000	0.05795
198902000	0.05794
198672000	0.05792
198606000	0.05791
198560000	0.0579
198297000	0.05787
198257000	0.05786
198277000	0.05784
197948000	0.05783
197460000	0.05781
197605000	0.05779
197467000	0.05777
197572000	0.05775
197210000	0.05773
196828000	0.05772
196894000	0.05769
196624000	0.05765
196572000	0.05763
196216000	0.05761
195940000	0.05759
195690000	0.05754
195499000	0.05751
195123000	0.05747
194985000	0.05744
194860000	0.05741
194379000	0.05738
193826000	0.05734
193820000	0.0573
193530000	0.05726
193471000	0.05723
193069000	0.05719
192529000	0.05714
192417000	0.05711
192069000	0.05705
191799000	0.05701
191430000	0.05698
191042000	0.05692
190745000	0.05689
190284000	0.05682
189817000	0.05677
189540000	0.05672
189244000	0.05666
188790000	0.05661
188112000	0.05655
187875000	0.0565
187454000	0.05645
187368000	0.0564
186769000	0.05634
186203000	0.05628
185926000	0.05622
185373000	0.05615
185162000	0.05611
184563000	0.05603
183958000	0.05597
183648000	0.0559
183128000	0.05583
182522000	0.05575
182048000	0.05568
181607000	0.05561
180916000	0.05555
180449000	0.05547
179850000	0.0554
179389000	0.05533
179132000	0.05526
178375000	0.05518
177763000	0.0551
177407000	0.05502
176729000	0.05494
176380000	0.05486
175689000	0.05477
174899000	0.05468
174537000	0.05461
173852000	0.05451
173101000	0.05442
172608000	0.05434
171949000	0.05425
171311000	0.05416
170633000	0.05407
169915000	0.05398
169355000	0.05388
168908000	0.05379
168059000	0.0537
167288000	0.05359
166794000	0.05349
166103000	0.05339
165669000	0.05328
164819000	0.05318
163996000	0.05307
163404000	0.05297
162660000	0.05285
161890000	0.05275
161212000	0.05264
160428000	0.05253
159658000	0.05243
158980000	0.05232
158124000	0.05221
157479000	0.05209
156939000	0.05197
155925000	0.05185
155036000	0.05173
154549000	0.05161
153726000	0.05147
153088000	0.05134
152159000	0.05123
151198000	0.0511
150586000	0.05095
149697000	0.05082
148914000	0.05069
148071000	0.05056
147162000	0.05043
146214000	0.0503
145543000	0.05015
144602000	0.05002
143877000	0.04987
143179000	0.04973
142041000	0.04958
140967000	0.04943
140434000	0.04928
139605000	0.04913
138907000	0.04896
137794000	0.04881
136747000	0.04865
136076000	0.0485
135167000	0.04832
134252000	0.04816
133363000	0.048
132343000	0.04782
131382000	0.04767
130513000	0.0475
129525000	0.04732
128577000	0.04716
127840000	0.04697
126727000	0.04678
125516000	0.04659
124930000	0.0464
123910000	0.04621
123205000	0.04601
122014000	0.04582
120861000	0.04562
120177000	0.04542
119051000	0.04521
118162000	0.04499
117129000	0.04479
116088000	0.04458
115061000	0.04437
114067000	0.04415
112981000	0.04393
112046000	0.0437
111236000	0.04347
109986000	0.04323
108702000	0.04298
107991000	0.04274
106904000	0.04249
106207000	0.04223
104850000	0.04198
103652000	0.04172
102823000	0.04147
101704000	0.04117
100723000	0.04089
99616500	0.04062
98536800	0.04034
97450600	0.04005
96449900	0.03975
95126600	0.03946
94211500	0.03913
93329300	0.03881
92039000	0.03849
90814400	0.03815
89820300	0.03781
88720900	0.03747
87917700	0.03711
86587800	0.03675
85205300	0.03637
84402100	0.036
83138100	0.03561
82150600	0.03521
80978700	0.03482
79800300	0.0344
78740300	0.03399
77555300	0.03356
76370300	0.03311
75303800	0.03267
74342600	0.03221
72999600	0.03173
71906700	0.03125
70715100	0.03076
69602500	0.03026
68661100	0.02977
67344400	0.02925
65843300	0.02873
65059900	0.02821
63815600	0.0277
62735900	0.02712
61550900	0.0266
60306600	0.02604
59128200	0.02549
57956300	0.02493
56633100	0.02437
55560000	0.02381
54612000	0.02325
53183300	0.0227
52024600	0.02213
50866000	0.02158
49641400	0.02102
48713200	0.02048
47324100	0.01995
45855900	0.01939
45006700	0.01886
43762400	0.01833
42663000	0.01778
41431900	0.01726
39983500	0.01672
38989400	0.01621
37778000	0.01568
36408700	0.01515
35335600	0.01465
34308600	0.01411
32840400	0.0136
31642300	0.01311
30457200	0.01258
29180000	0.01206
28245200	0.01156
26829700	0.01106
25302400	0.01056
24466300	0.01005
23241800	0.00956
22102800	0.00904
20687400	0.00853
19344300	0.00803
18297600	0.00753
17073100	0.00701
15809000	0.00652
14624000	0.00598
13583800	0.0055
12082800	0.00501
10904400	0.0045
9633740	0.004
8488220	0.0035
7454620	0.00299
5986510	0.00248
4386720	0.00199
3715210	0.00151
2365600	0.000992384
1332000	0.00048676
0	1.36e-07

## Sheet: T-ND-2.6%
E	P
0	0
1.02263e+06	0.00012325
2.23476e+06	0.0004695
3.48798e+06	0.00084075
4.90556e+06	0.001187
6.03551e+06	0.00157225
7.08328e+06	0.0019435
8.48032e+06	0.00231575
9.6719e+06	0.002688
10904580	0.00305925
12137250	0.0034315
13431560	0.00382975
14499880	0.004214
15773640	0.00459925
16985770	0.0049845
18218450	0.00536975
19574390	0.005728
20724890	0.00615225
21752120	0.0065635
23128610	0.00697475
24340740	0.00736
25470690	0.00775825
26723910	0.0081555
28162030	0.00855375
29189260	0.008952
30360300	0.00933725
31634070	0.0097615
32866740	0.0101727
34181590	0.010558
35249910	0.0109423
36338780	0.0113275
37694720	0.0117518
38886300	0.012111
39995710	0.0125483
41248930	0.0129195
42584330	0.0133308
43673190	0.013729
44679880	0.0141272
46076910	0.0145515
47289040	0.0149368
48624440	0.015334
49692760	0.0157322
50822710	0.0161305
52055380	0.0165157
53205880	0.016927
54356380	0.0173253
55547960	0.0177225
56883360	0.0181338
57869500	0.018519
58814550	0.0188782
60252670	0.0192895
61403170	0.0196738
62656390	0.020111
63806890	0.0204833
64916300	0.0208815
66066790	0.0212668
67258380	0.021664
68347250	0.0220492
69518280	0.0224475
70792050	0.0228068
71798730	0.023204
72846510	0.0236023
74140820	0.0239745
75250220	0.0243727
76462350	0.024758
77551220	0.0251822
78619530	0.0255925
79749490	0.0260438
80941070	0.026455
81968300	0.0268922
83077710	0.0272505
84372020	0.0276878
85378710	0.02806
86385390	0.0284322
87679700	0.0288295
88706930	0.0291758
89816340	0.029574
90884660	0.0299323
91952970	0.0303045
92980210	0.0306767
94089610	0.031035
95116840	0.0313942
96267340	0.0318055
97500010	0.0321637
98424520	0.03251
99307940	0.0329342
100561200	0.0332795
101608900	0.0336258
102697800	0.033984
103745600	0.0343562
104670100	0.0348065
105758900	0.0351658
106827300	0.035681
107813400	0.0360142
108922800	0.0365425
110114400	0.0369148
110977300	0.037261
111860700	0.0375803
113175500	0.0382005
114038400	0.0385067
114921800	0.038905
115949100	0.0392902
117037900	0.0395835
117962400	0.0399557
118743100	0.040262
120037400	0.0408302
120900300	0.0410845
122071300	0.0413777
122913700	0.041658
123550500	0.0421472
124886000	0.0425585
125831000	0.0428658
126673300	0.043119
127638900	0.0434783
128666200	0.0437065
129446800	0.0439867
130207000	0.04428
131604000	0.0450052
132261500	0.0452855
133432500	0.0455658
134172100	0.045938
134993900	0.0462053
135651300	0.0466555
136658000	0.0470267
137520900	0.047308
138630300	0.0475093
139534200	0.0477375
140273900	0.0480698
141157300	0.048298
142102300	0.0485133
143067900	0.0491985
143910200	0.0493878
144608800	0.049589
145451100	0.0499353
146272900	0.0501365
147135700	0.0503128
147834300	0.050501
148799900	0.0506902
149806500	0.0509835
150443400	0.0513417
151162500	0.051544
152128100	0.0518113
152826600	0.0519995
153648400	0.0521628
154408500	0.052299
155107100	0.0526052
156031500	0.0531205
156668400	0.0532577
157325900	0.053433
158250400	0.0538573
159092700	0.0539935
159647400	0.0541688
160284300	0.054384
161188200	0.0546512
161907300	0.0547875
162626400	0.0551857
163407100	0.055361
164002900	0.0554842
164721900	0.0556865
164845200	0.0560587
166057300	0.056182
166673700	0.0563053
167516000	0.0570825
168235000	0.0570227
168769200	0.057316
169426600	0.0574392
170001900	0.0575625
170597700	0.0576988
171296200	0.058149
172097400	0.0581412
172528900	0.0582255
172960300	0.0584148
173720400	0.058525
174377900	0.0587792
175179100	0.0589935
175569500	0.0591037
176083100	0.059188
176802100	0.0599133
177336300	0.0599705
177706100	0.0600678
178384100	0.060335
179103100	0.0606413
179390800	0.0607255
179924900	0.0608747
180479600	0.061077
181054900	0.0611353
181630100	0.0612715
182061600	0.0614208
182595700	0.061518
183088800	0.0616153
183602400	0.0616855
184013300	0.0617567
184485800	0.061828
185143200	0.0620682
185389800	0.0621395
185882900	0.0622238
186396500	0.062399
186745700	0.0624572
187218200	0.0625545
187608600	0.0626117
187999000	0.062683
188471500	0.0629502
188800200	0.0630215
189046700	0.0630918
189601400	0.06315
190156100	0.0632082
190382100	0.0632655
190608100	0.0632977
191121700	0.063368
191429900	0.0634393
191799700	0.0634705
192087300	0.0635287
192498200	0.06377
192724200	0.0638273
193114500	0.0640035
193320000	0.0641137
193648700	0.064158
194162300	0.0642682
194244500	0.0643135
194963600	0.064704
195107400	0.0647222
195374500	0.0647675
195579900	0.0648248
195888100	0.064883
196031900	0.0649012
196073000	0.0649465
196463300	0.0649518
196709900	0.065167
196751000	0.0654073
197161800	0.0654265
197244000	0.0654707
197531600	0.065476
197675500	0.0654953
197778200	0.0655135
197942500	0.0655587
198250700	0.065551
198230200	0.0655822
198538300	0.0661115
198558900	0.0661038
198661600	0.066122
198908100	0.0661412
198928700	0.0661595
198990300	0.0661777
199134100	0.066171
199175200	0.0661763
199195800	0.0662075
199257400	0.0662138
199442300	0.066219
199421700	0.0664073
199401200	0.0663995
199524500	0.0664057
199565600	0.066398
199668300	0.0663902
199647700	0.0663825
199565600	0.0664017
199606600	0.066394
199545000	0.0663732
199524500	0.0663785
199524500	0.0663577
199647700	0.066363
199442300	0.0663693
199339600	0.0663485
199421700	0.0663278
199339600	0.066307
199339600	0.0663123
198990300	0.0664095
199134100	0.0663627
198990300	0.066355
198928700	0.0663212
198743800	0.0663135
198661600	0.0662927
198702700	0.066246
198456200	0.0662252
198209600	0.0661915
198230200	0.0661578
198024700	0.066151
197819300	0.0660903
197716500	0.0660835
197572700	0.0660498
197326200	0.066029
197018000	0.0659953
196935800	0.0659875
196771500	0.0659007
196730400	0.065894
196401700	0.0658072
196073000	0.0657995
195990800	0.0657527
195641500	0.065719
195374500	0.0656593
195189600	0.0655995
195025200	0.0655658
194573200	0.065519
194100700	0.0654592
194018500	0.0654125
193772000	0.0653787
193648700	0.065332
193258400	0.0652583
192888600	0.0652245
192600900	0.0651647
192231100	0.065118
191881900	0.0650452
191594300	0.0649855
191368300	0.0649258
190793000	0.064865
190361600	0.0648052
190176700	0.0647455
189745200	0.0646728
189457600	0.064626
188964500	0.0645393
188533100	0.0644795
188224900	0.0644067
187752400	0.064334
187238800	0.0642603
186848400	0.0641875
186581400	0.0641407
186006100	0.064042
185533600	0.0639293
185204900	0.0638955
184691300	0.0638097
184342000	0.06371
183725700	0.0636242
183253100	0.0635515
182677900	0.0634648
182267000	0.063379
181630100	0.0632802
181198700	0.0632065
180808300	0.0631338
180192000	0.063022
179575700	0.0629482
179164800	0.0628885
178527900	0.0627498
178096400	0.062664
177521200	0.0625653
176884300	0.0624655
176329600	0.0623797
175733800	0.062267
175076400	0.0621683
174562800	0.0620695
174131300	0.0619567
173391700	0.061845
172693200	0.0617453
172179600	0.0616465
171522200	0.0615467
170905800	0.061435
170269000	0.0613223
169591000	0.0611975
168913000	0.0611107
168132300	0.060986
167598200	0.0608732
166961300	0.0607485
166447700	0.0606097
165625900	0.060484
164824600	0.0603593
164331600	0.0602595
163571400	0.0601218
162790700	0.059996
162092200	0.0598443
161434800	0.0597455
160592500	0.0596197
159647400	0.059495
159216000	0.0593433
158435300	0.0592175
157818900	0.0590658
156915000	0.058941
156175400	0.0587893
155415200	0.0586505
154593400	0.0584998
153792200	0.058348
153052600	0.0582092
152395200	0.0580445
151470700	0.0578798
150648900	0.057729
149929800	0.0575903
149046400	0.0574255
148327300	0.0572478
147485000	0.057136
146540000	0.0569583
145759300	0.0567935
144937500	0.0566157
143992400	0.056438
143252800	0.0562602
142513200	0.0560955
141465400	0.0559048
140602600	0.055727
139883500	0.0555493
138897400	0.0553455
138075600	0.0551678
137151100	0.054964
136185500	0.0547733
135261000	0.0545825
134357000	0.0543918
133432500	0.054175
132590200	0.0539582
131809500	0.0537805
130741200	0.0535627
129713900	0.053359
128953800	0.0531293
128049800	0.0528995
127022600	0.0526688
126077500	0.052439
125070900	0.0522092
124064200	0.0519795
123078000	0.0517488
122112400	0.051506
121187900	0.0512493
120345600	0.0510065
119256700	0.0507638
118167900	0.050481
117325500	0.0502643
116277800	0.0499815
115312200	0.0497127
114305500	0.049443
113319300	0.0491612
112209900	0.0488785
111038900	0.0485698
110196600	0.048248
109210400	0.0479923
108347600	0.0476835
107156000	0.0473488
106005500	0.047027
105122100	0.0467052
104053700	0.0463965
102903200	0.0460228
101937600	0.045714
100951500	0.0453662
99677740	0.0450585
98547790	0.0446708
97664370	0.044297
96637140	0.0439363
95609910	0.0435625
94438870	0.0431617
93329460	0.042749
92261140	0.0423753
91151740	0.0419615
89980690	0.0415748
88932920	0.041135
87967320	0.0406692
86714100	0.0402565
85563610	0.0398037
84556920	0.039351
83447520	0.0388853
82379190	0.0384335
81187610	0.0379548
80078200	0.037515
78948250	0.0369973
77797760	0.0365055
76626710	0.0359747
75517300	0.035483
74551710	0.0349913
73257400	0.0344595
72004180	0.0339158
71038580	0.033385
69805910	0.0328543
68696500	0.0323095
67546000	0.0317658
66354420	0.031208
65162830	0.0306643
63971240	0.0300675
62800210	0.0295107
61649710	0.028967
60643020	0.0284093
59369260	0.0278265
58013310	0.0272427
57068260	0.026673
55856130	0.0260893
54623460	0.0255055
53472960	0.0249487
52363550	0.024365
51028150	0.0238212
49754390	0.0232245
48727160	0.0226548
47535580	0.022097
46487800	0.0215142
45172950	0.0209695
43858090	0.0203737
42769230	0.019816
41536550	0.0192592
40283340	0.0187015
39153380	0.0181317
38085070	0.017548
36729120	0.0170042
35311550	0.0164605
34387040	0.0159028
33133820	0.015333
31962780	0.0147882
30750650	0.0142445
29476880	0.0136878
28223660	0.013117
27032080	0.0125732
25717220	0.0120285
24566730	0.0114977
23539500	0.010941
22224640	0.0103962
20786520	0.0098135
19779840	0.00929575
18547160	0.008699
17335030	0.00818125
16143440	0.0075975
14951860	0.00705375
13616460	0.006509
12383790	0.00595225
11110020	0.0054085
9.91844e+06	0.00485075
8.82957e+06	0.004307
7.49417e+06	0.00376225
6.0766e+06	0.0032055
5.09046e+06	0.00267475
3.83724e+06	0.002117
2.58402e+06	0.00156025
1.35134e+06	0.0010295
262480	0.00048475
0	0
