# Supplementary material for: Low-k nano-dielectrics facilitate electric-field induced phase transition in high-k ferroelectric polymers for sustainable electrocaloric refrigeration
Source: Nat Commun. 2024 Jan 24;15:702. doi: 10.1038/s41467-024-44926-8 (PMC10808131; doi:10.1038/s41467-024-44926-8)
Supplement: Supplementary file 4 — Source Data [file 41467_2024_44926_MOESM4_ESM.zip › Data/Fig.4a.xlsx]

## Sheet: 20MVm-1
℃	ΔT
0	0.095
5	0.104
10	0.12
15	0.167
20	0.24
25	0.29013
30	0.348
35	0.34
40	0.369
45	0.414
50	0.4
55	0.28
60	0.2
65	0.18
70	0.24

## Sheet: 40
℃	ΔT
0	0.385
5	0.52
10	0.64
15	0.892
20	1.16
25	1.4579
30	1.903
35	2.048
40	2.078
45	1.955
50	1.781
55	1.54
60	1.39
65	1.3384
70	1.23

## Sheet: 60
℃	ΔT
0	0.946
5	1
10	1.44
15	2.14
20	2.72
25	3.21303
30	3.157
35	3.72
40	3.511
45	3.49
50	3.242
55	3.14
60	2.807
65	2.576
70	2.46

## Sheet: 80
℃	ΔT
0	1.265
5	1.34
10	1.92
15	3.35
20	4.86
25	4.92015
30	5.17
35	5.808
40	5.265
45	5.511
50	5.005
55	5.006
60	4.73
65	3.736
70	3.09

## Sheet: 100
℃	ΔT
0	1.62
5	1.7
10	2.33
15	4.78
20	6.46
25	6.67699
30	6.744
35	7.02
40	7.127
45	6.899
50	6.669
55	6.36
60	5.95
65	5.444
70	4.95
