# Supplementary material for: Low-k nano-dielectrics facilitate electric-field induced phase transition in high-k ferroelectric polymers for sustainable electrocaloric refrigeration
Source: Nat Commun. 2024 Jan 24;15:702. doi: 10.1038/s41467-024-44926-8 (PMC10808131; doi:10.1038/s41467-024-44926-8)
Supplement: Supplementary file 4 — Source Data [file 41467_2024_44926_MOESM4_ESM.zip › Data/Fig.4b.xlsx]

## Sheet: 20MVm-1
℃	ΔT
0	0.366
5	0.398
10	0.44
15	0.45175
20	0.514
25	0.526
30	0.556
35	0.606
40	0.604
45	0.589
50	0.584
55	0.55
60	0.526
65	0.44
70	0.352

## Sheet: 40
℃	ΔT
0	2.43
5	2.52
10	2.67575
15	2.89
20	3.0315
25	3.205
30	3.3095
35	3.682
40	3.644
45	2.865
50	2.434
55	2.159
60	1.777
65	1.62
70	1.44

## Sheet: 60
℃	ΔT
0	5.428
5	5.562
10	5.977
15	6.06
20	6.636
25	6.7
30	6.832
35	6.89
40	6.755
45	6.538
50	6.234
55	5.032
60	4.782
65	4.334
70	3.304

## Sheet: 80
℃	ΔT
0	7.115
5	7.555
10	7.986
15	8.1044
20	8.2085
25	8.55
30	8.842
35	9.22
40	9.476
45	9.214
50	8.4004
55	7.596
60	7.259
65	6.769
70	5.49

## Sheet: 100
℃	ΔT
0	9.252
5	9.483
10	9.68
15	10.02
20	10.3165
25	10.605
30	10.927
35	11.24
40	11.44
45	11.261
50	10.89
55	10.116
60	9.324
65	8.33
70	7.164
