# Supplementary material for: Low-k nano-dielectrics facilitate electric-field induced phase transition in high-k ferroelectric polymers for sustainable electrocaloric refrigeration
Source: Nat Commun. 2024 Jan 24;15:702. doi: 10.1038/s41467-024-44926-8 (PMC10808131; doi:10.1038/s41467-024-44926-8)
Supplement: Supplementary file 4 — Source Data [file 41467_2024_44926_MOESM4_ESM.zip › Data/Fig.5b.xlsx]

## Sheet: terpolymer
Time(s)	Temperature(K)
0	303.15
0.0005	303.152
0.001	303.156
0.0015	303.161
0.002	303.169
0.0025	303.178
0.003	303.189
0.0035	303.201
0.004	303.215
0.0045	303.23
0.005	303.247
0.0055	303.265
0.006	303.284
0.0065	303.305
0.007	303.327
0.0075	303.35
0.008	303.374
0.0085	303.399
0.009	303.425
0.0095	303.453
0.01	303.481
0.0105	303.51
0.011	303.541
0.0115	303.572
0.012	303.604
0.0125	303.637
0.013	303.67
0.0135	303.704
0.014	303.74
0.0145	303.775
0.015	303.812
0.0155	303.849
0.016	303.887
0.0165	303.925
0.017	303.964
0.0175	304.004
0.018	304.044
0.0185	304.085
0.019	304.126
0.0195	304.168
0.02	304.21
0.0205	304.253
0.021	304.296
0.0215	304.339
0.022	304.383
0.0225	304.428
0.023	304.473
0.0235	304.518
0.024	304.563
0.0245	304.609
0.025	304.655
0.0255	304.7
0.026	304.743
0.0265	304.784
0.027	304.825
0.0275	304.863
0.028	304.901
0.0285	304.937
0.029	304.971
0.0295	305.005
0.03	305.037
0.0305	305.068
0.031	305.099
0.0315	305.128
0.032	305.156
0.0325	305.183
0.033	305.209
0.0335	305.234
0.034	305.258
0.0345	305.282
0.035	305.305
0.0355	305.326
0.036	305.348
0.0365	305.368
0.037	305.388
0.0375	305.407
0.038	305.425
0.0385	305.443
0.039	305.46
0.0395	305.476
0.04	305.492
0.0405	305.507
0.041	305.522
0.0415	305.536
0.042	305.55
0.0425	305.564
0.043	305.577
0.0435	305.589
0.044	305.601
0.0445	305.613
0.045	305.624
0.0455	305.635
0.046	305.645
0.0465	305.655
0.047	305.665
0.0475	305.674
0.048	305.683
0.0485	305.692
0.049	305.7
0.0495	305.709
0.05	305.716
0.0505	298.15
0.051	298.15
0.0515	298.15
0.052	298.15
0.0525	298.15
0.053	298.15
0.0535	298.15
0.054	298.15
0.0545	298.15
0.055	298.15
0.0555	298.15
0.056	298.15
0.0565	298.15
0.057	298.15
0.0575	298.15
0.058	298.15
0.0585	298.15
0.059	298.15
0.0595	298.15
0.06	298.15
0.0605	298.15
0.061	298.15
0.0615	298.15
0.062	298.15
0.0625	298.15
0.063	298.15
0.0635	298.15
0.064	298.15
0.0645	298.15
0.065	298.15
0.0655	298.15
0.066	298.15
0.0665	298.15
0.067	298.15
0.0675	298.15
0.068	298.15
0.0685	298.15
0.069	298.15
0.0695	298.15
0.07	298.15
0.0705	298.15
0.071	298.15
0.0715	298.15
0.072	298.15
0.0725	298.15
0.073	298.15
0.0735	298.15
0.074	298.15
0.0745	298.15
0.075	298.15
0.0755	298.15
0.076	298.15
0.0765	298.15
0.077	298.15
0.0775	298.15
0.078	298.15
0.0785	298.15
0.079	298.15
0.0795	298.15
0.08	298.15
0.0805	298.15
0.081	298.15
0.0815	298.15
0.082	298.15
0.0825	298.15
0.083	298.15
0.0835	298.15
0.084	298.15
0.0845	298.15
0.085	298.15
0.0855	298.15
0.086	298.15
0.0865	298.15
0.087	298.15
0.0875	298.15
0.088	298.15
0.0885	298.15
0.089	298.15
0.0895	298.15
0.09	298.15
0.0905	298.15
0.091	298.15
0.0915	298.15
0.092	298.15
0.0925	298.15
0.093	298.15
0.0935	298.15
0.094	298.15
0.0945	298.15
0.095	298.15
0.0955	298.15
0.096	298.15
0.0965	298.15
0.097	298.15
0.0975	298.15
0.098	298.15
0.0985	298.15
0.099	298.15
0.0995	298.15
0.1	298.15
0.1005	298.2
0.101	298.214
0.1015	298.227
0.102	298.24
0.1025	298.252
0.103	298.264
0.1035	298.276
0.104	298.287
0.1045	298.298
0.105	298.308
0.1055	298.318
0.106	298.328
0.1065	298.337
0.107	298.346
0.1075	298.355
0.108	298.363
0.1085	298.372
0.109	298.379
0.1095	298.387
0.11	298.394
0.1105	298.401
0.111	298.408
0.1115	298.415
0.112	298.421
0.1125	298.428
0.113	298.434
0.1135	298.44
0.114	298.445
0.1145	298.45
0.115	298.456
0.1155	298.461
0.116	298.466
0.1165	298.471
0.117	298.475
0.1175	298.479
0.118	298.484
0.1185	298.488
0.119	298.492
0.1195	298.496
0.12	298.5
0.1205	298.503
0.121	298.507
0.1215	298.51
0.122	298.514
0.1225	298.517
0.123	298.52
0.1235	298.523
0.124	298.526
0.1245	298.529
0.125	298.531
0.1255	298.532
0.126	298.531
0.1265	298.528
0.127	298.523
0.1275	298.517
0.128	298.509
0.1285	298.5
0.129	298.488
0.1295	298.476
0.13	298.462
0.1305	298.447
0.131	298.43
0.1315	298.412
0.132	298.393
0.1325	298.373
0.133	298.352
0.1335	298.329
0.134	298.306
0.1345	298.281
0.135	298.255
0.1355	298.229
0.136	298.202
0.1365	298.173
0.137	298.144
0.1375	298.114
0.138	298.083
0.1385	298.052
0.139	298.019
0.1395	297.986
0.14	297.953
0.1405	297.918
0.141	297.884
0.1415	297.848
0.142	297.812
0.1425	297.775
0.143	297.738
0.1435	297.7
0.144	297.661
0.1445	297.622
0.145	297.583
0.1455	297.543
0.146	297.503
0.1465	297.462
0.147	297.421
0.1475	297.379
0.148	297.337
0.1485	297.295
0.149	297.252
0.1495	297.209
0.15	297.166
0.1505	297.124
0.151	297.084
0.1515	297.045
0.152	297.007
0.1525	296.971
0.153	296.936
0.1535	296.902
0.154	296.869
0.1545	296.838
0.155	296.808
0.1555	296.778
0.156	296.75
0.1565	296.723
0.157	296.697
0.1575	296.671
0.158	296.647
0.1585	296.623
0.159	296.6
0.1595	296.578
0.16	296.557
0.1605	296.537
0.161	296.517
0.1615	296.498
0.162	296.479
0.1625	296.462
0.163	296.445
0.1635	296.428
0.164	296.412
0.1645	296.397
0.165	296.382
0.1655	296.368
0.166	296.354
0.1665	296.34
0.167	296.327
0.1675	296.315
0.168	296.303
0.1685	296.291
0.169	296.28
0.1695	296.269
0.17	296.259
0.1705	296.249
0.171	296.239
0.1715	296.23
0.172	296.221
0.1725	296.212
0.173	296.204
0.1735	296.196
0.174	296.188
0.1745	296.18
0.175	296.173
0.1755	296.182
0.176	296.196
0.1765	296.213
0.177	296.232
0.1775	296.253
0.178	296.276
0.1785	296.301
0.179	296.326
0.1795	296.352
0.18	296.38
0.1805	296.407
0.181	296.436
0.1815	296.465
0.182	296.495
0.1825	296.526
0.183	296.557
0.1835	296.589
0.184	296.622
0.1845	296.654
0.185	296.688
0.1855	296.722
0.186	296.757
0.1865	296.792
0.187	296.827
0.1875	296.864
0.188	296.9
0.1885	296.937
0.189	296.975
0.1895	297.013
0.19	297.051
0.1905	297.09
0.191	297.129
0.1915	297.169
0.192	297.209
0.1925	297.249
0.193	297.29
0.1935	297.331
0.194	297.373
0.1945	297.414
0.195	297.456
0.1955	297.499
0.196	297.541
0.1965	297.584
0.197	297.628
0.1975	297.671
0.198	297.715
0.1985	297.759
0.199	297.803
0.1995	297.847
0.2	297.892
0.2005	297.936
0.201	297.981
0.2015	298.026
0.202	298.071
0.2025	298.116
0.203	298.162
0.2035	298.208
0.204	298.253
0.2045	298.299
0.205	298.346
0.2055	298.392
0.206	298.438
0.2065	298.484
0.207	298.531
0.2075	298.577
0.208	298.623
0.2085	298.668
0.209	298.714
0.2095	298.759
0.21	298.803
0.2105	298.847
0.211	298.891
0.2115	298.934
0.212	298.977
0.2125	299.02
0.213	299.063
0.2135	299.108
0.214	299.153
0.2145	299.2
0.215	299.249
0.2155	299.301
0.216	299.357
0.2165	299.417
0.217	299.482
0.2175	299.553
0.218	299.629
0.2185	299.71
0.219	299.798
0.2195	299.892
0.22	299.99
0.2205	300.094
0.221	300.202
0.2215	300.313
0.222	300.426
0.2225	300.542
0.223	300.658
0.2235	300.774
0.224	300.889
0.2245	301.002
0.225	301.114
0.2255	301.078
0.226	301.043
0.2265	301.01
0.227	300.977
0.2275	300.946
0.228	300.916
0.2285	300.886
0.229	300.858
0.2295	300.831
0.23	300.805
0.2305	300.779
0.231	300.755
0.2315	300.731
0.232	300.709
0.2325	300.687
0.233	300.666
0.2335	300.645
0.234	300.625
0.2345	300.606
0.235	300.588
0.2355	300.57
0.236	300.553
0.2365	300.537
0.237	300.521
0.2375	300.505
0.238	300.49
0.2385	300.476
0.239	300.462
0.2395	300.449
0.24	300.436
0.2405	300.423
0.241	300.411
0.2415	300.4
0.242	300.389
0.2425	300.378
0.243	300.367
0.2435	300.357
0.244	300.348
0.2445	300.338
0.245	300.329
0.2455	300.32
0.246	300.312
0.2465	300.304
0.247	300.296
0.2475	300.288
0.248	300.281
0.2485	300.274
0.249	300.267
0.2495	300.26
0.25	300.254
0.2505	300.25
0.251	300.248
0.2515	300.248
0.252	300.249
0.2525	300.253
0.253	300.259
0.2535	300.266
0.254	300.275
0.2545	300.286
0.255	300.298
0.2555	300.311
0.256	300.327
0.2565	300.343
0.257	300.361
0.2575	300.38
0.258	300.401
0.2585	300.423
0.259	300.445
0.2595	300.469
0.26	300.495
0.2605	300.521
0.261	300.548
0.2615	300.576
0.262	300.606
0.2625	300.636
0.263	300.667
0.2635	300.698
0.264	300.731
0.2645	300.765
0.265	300.799
0.2655	300.834
0.266	300.869
0.2665	300.906
0.267	300.943
0.2675	300.981
0.268	301.019
0.2685	301.058
0.269	301.097
0.2695	301.137
0.27	301.178
0.2705	301.219
0.271	301.261
0.2715	301.303
0.272	301.345
0.2725	301.389
0.273	301.432
0.2735	301.476
0.274	301.52
0.2745	301.565
0.275	301.61
0.2755	301.653
0.276	301.695
0.2765	301.736
0.277	301.775
0.2775	301.812
0.278	301.849
0.2785	301.884
0.279	301.918
0.2795	301.95
0.28	301.982
0.2805	302.012
0.281	302.042
0.2815	302.07
0.282	302.097
0.2825	302.124
0.283	302.149
0.2835	302.174
0.284	302.197
0.2845	302.22
0.285	302.242
0.2855	302.264
0.286	302.284
0.2865	302.304
0.287	302.323
0.2875	302.341
0.288	302.359
0.2885	302.377
0.289	302.393
0.2895	302.409
0.29	302.425
0.2905	302.44
0.291	302.454
0.2915	302.468
0.292	302.481
0.2925	302.494
0.293	302.507
0.2935	302.519
0.294	302.53
0.2945	302.542
0.295	302.553
0.2955	302.563
0.296	302.573
0.2965	302.583
0.297	302.592
0.2975	302.601
0.298	302.61
0.2985	302.619
0.299	302.627
0.2995	302.635
0.3	302.642
0.3005	298.15
0.301	298.15
0.3015	298.15
0.302	298.15
0.3025	298.15
0.303	298.15
0.3035	298.15
0.304	298.15
0.3045	298.15
0.305	298.15
0.3055	298.15
0.306	298.15
0.3065	298.15
0.307	298.15
0.3075	298.15
0.308	298.15
0.3085	298.15
0.309	298.15
0.3095	298.15
0.31	298.15
0.3105	298.15
0.311	298.15
0.3115	298.15
0.312	298.15
0.3125	298.15
0.313	298.15
0.3135	298.15
0.314	298.15
0.3145	298.15
0.315	298.15
0.3155	298.15
0.316	298.15
0.3165	298.15
0.317	298.15
0.3175	298.15
0.318	298.15
0.3185	298.15
0.319	298.15
0.3195	298.15
0.32	298.15
0.3205	298.15
0.321	298.15
0.3215	298.15
0.322	298.15
0.3225	298.15
0.323	298.15
0.3235	298.15
0.324	298.15
0.3245	298.15
0.325	298.15
0.3255	298.15
0.326	298.15
0.3265	298.15
0.327	298.15
0.3275	298.15
0.328	298.15
0.3285	298.15
0.329	298.15
0.3295	298.15
0.33	298.15
0.3305	298.15
0.331	298.15
0.3315	298.15
0.332	298.15
0.3325	298.15
0.333	298.15
0.3335	298.15
0.334	298.15
0.3345	298.15
0.335	298.15
0.3355	298.15
0.336	298.15
0.3365	298.15
0.337	298.15
0.3375	298.15
0.338	298.15
0.3385	298.15
0.339	298.15
0.3395	298.15
0.34	298.15
0.3405	298.15
0.341	298.15
0.3415	298.15
0.342	298.15
0.3425	298.15
0.343	298.15
0.3435	298.15
0.344	298.15
0.3445	298.15
0.345	298.15
0.3455	298.15
0.346	298.15
0.3465	298.15
0.347	298.15
0.3475	298.15
0.348	298.15
0.3485	298.15
0.349	298.15
0.3495	298.15
0.35	298.15
0.3505	298.181
0.351	298.189
0.3515	298.197
0.352	298.205
0.3525	298.213
0.353	298.22
0.3535	298.228
0.354	298.234
0.3545	298.241
0.355	298.247
0.3555	298.254
0.356	298.26
0.3565	298.265
0.357	298.271
0.3575	298.276
0.358	298.282
0.3585	298.287
0.359	298.291
0.3595	298.296
0.36	298.301
0.3605	298.305
0.361	298.309
0.3615	298.313
0.362	298.317
0.3625	298.321
0.363	298.325
0.3635	298.329
0.364	298.332
0.3645	298.335
0.365	298.339
0.3655	298.342
0.366	298.345
0.3665	298.348
0.367	298.351
0.3675	298.353
0.368	298.356
0.3685	298.359
0.369	298.361
0.3695	298.363
0.37	298.366
0.3705	298.368
0.371	298.37
0.3715	298.372
0.372	298.374
0.3725	298.376
0.373	298.378
0.3735	298.38
0.374	298.382
0.3745	298.384
0.375	298.385
0.3755	298.385
0.376	298.383
0.3765	298.379
0.377	298.373
0.3775	298.366
0.378	298.357
0.3785	298.347
0.379	298.335
0.3795	298.322
0.38	298.307
0.3805	298.291
0.381	298.274
0.3815	298.255
0.382	298.236
0.3825	298.215
0.383	298.193
0.3835	298.17
0.384	298.146
0.3845	298.12
0.385	298.094
0.3855	298.067
0.386	298.039
0.3865	298.01
0.387	297.981
0.3875	297.95
0.388	297.919
0.3885	297.887
0.389	297.854
0.3895	297.821
0.39	297.787
0.3905	297.752
0.391	297.717
0.3915	297.681
0.392	297.644
0.3925	297.607
0.393	297.569
0.3935	297.531
0.394	297.492
0.3945	297.453
0.395	297.413
0.3955	297.373
0.396	297.333
0.3965	297.292
0.397	297.25
0.3975	297.208
0.398	297.166
0.3985	297.123
0.399	297.08
0.3995	297.037
0.4	296.994
0.4005	296.951
0.401	296.911
0.4015	296.872
0.402	296.834
0.4025	296.797
0.403	296.762
0.4035	296.728
0.404	296.695
0.4045	296.664
0.405	296.633
0.4055	296.604
0.406	296.575
0.4065	296.548
0.407	296.522
0.4075	296.496
0.408	296.471
0.4085	296.448
0.409	296.425
0.4095	296.403
0.41	296.381
0.4105	296.361
0.411	296.341
0.4115	296.322
0.412	296.303
0.4125	296.285
0.413	296.268
0.4135	296.251
0.414	296.235
0.4145	296.22
0.415	296.205
0.4155	296.19
0.416	296.176
0.4165	296.163
0.417	296.15
0.4175	296.137
0.418	296.125
0.4185	296.114
0.419	296.102
0.4195	296.091
0.42	296.081
0.4205	296.071
0.421	296.061
0.4215	296.052
0.422	296.043
0.4225	296.034
0.423	296.025
0.4235	296.017
0.424	296.009
0.4245	296.002
0.425	295.994
0.4255	296.003
0.426	296.016
0.4265	296.031
0.427	296.047
0.4275	296.065
0.428	296.084
0.4285	296.105
0.429	296.126
0.4295	296.149
0.43	296.172
0.4305	296.197
0.431	296.222
0.4315	296.248
0.432	296.275
0.4325	296.303
0.433	296.331
0.4335	296.36
0.434	296.39
0.4345	296.421
0.435	296.453
0.4355	296.485
0.436	296.518
0.4365	296.552
0.437	296.586
0.4375	296.622
0.438	296.658
0.4385	296.694
0.439	296.731
0.4395	296.769
0.44	296.808
0.4405	296.848
0.441	296.887
0.4415	296.928
0.442	296.969
0.4425	297.011
0.443	297.054
0.4435	297.097
0.444	297.141
0.4445	297.185
0.445	297.23
0.4455	297.276
0.446	297.322
0.4465	297.368
0.447	297.416
0.4475	297.463
0.448	297.511
0.4485	297.56
0.449	297.609
0.4495	297.659
0.45	297.709
0.4505	297.76
0.451	297.811
0.4515	297.863
0.452	297.915
0.4525	297.967
0.453	298.02
0.4535	298.073
0.454	298.127
0.4545	298.181
0.455	298.236
0.4555	298.291
0.456	298.347
0.4565	298.403
0.457	298.459
0.4575	298.515
0.458	298.572
0.4585	298.628
0.459	298.685
0.4595	298.741
0.46	298.797
0.4605	298.853
0.461	298.909
0.4615	298.965
0.462	299.021
0.4625	299.077
0.463	299.133
0.4635	299.19
0.464	299.249
0.4645	299.309
0.465	299.372
0.4655	299.437
0.466	299.506
0.4665	299.579
0.467	299.656
0.4675	299.737
0.468	299.823
0.4685	299.914
0.469	300.009
0.4695	300.109
0.47	300.212
0.4705	300.318
0.471	300.427
0.4715	300.538
0.472	300.65
0.4725	300.763
0.473	300.875
0.4735	300.986
0.474	301.096
0.4745	301.204
0.475	301.311
0.4755	301.272
0.476	301.234
0.4765	301.198
0.477	301.163
0.4775	301.129
0.478	301.096
0.4785	301.065
0.479	301.034
0.4795	301.005
0.48	300.977
0.4805	300.95
0.481	300.923
0.4815	300.898
0.482	300.873
0.4825	300.849
0.483	300.827
0.4835	300.804
0.484	300.783
0.4845	300.762
0.485	300.743
0.4855	300.723
0.486	300.705
0.4865	300.687
0.487	300.67
0.4875	300.653
0.488	300.637
0.4885	300.622
0.489	300.607
0.4895	300.592
0.49	300.578
0.4905	300.565
0.491	300.552
0.4915	300.539
0.492	300.527
0.4925	300.515
0.493	300.504
0.4935	300.493
0.494	300.483
0.4945	300.473
0.495	300.463
0.4955	300.453
0.496	300.444
0.4965	300.435
0.497	300.427
0.4975	300.419
0.498	300.411
0.4985	300.403
0.499	300.396
0.4995	300.388
0.5	300.382
0.5005	300.377
0.501	300.374
0.5015	300.373
0.502	300.375
0.5025	300.378
0.503	300.383
0.5035	300.39
0.504	300.399
0.5045	300.409
0.505	300.421
0.5055	300.434
0.506	300.449
0.5065	300.465
0.507	300.483
0.5075	300.502
0.508	300.522
0.5085	300.543
0.509	300.566
0.5095	300.59
0.51	300.615
0.5105	300.64
0.511	300.668
0.5115	300.695
0.512	300.724
0.5125	300.754
0.513	300.785
0.5135	300.817
0.514	300.849
0.5145	300.882
0.515	300.916
0.5155	300.951
0.516	300.987
0.5165	301.023
0.517	301.06
0.5175	301.097
0.518	301.135
0.5185	301.174
0.519	301.214
0.5195	301.253
0.52	301.294
0.5205	301.335
0.521	301.376
0.5215	301.418
0.522	301.461
0.5225	301.504
0.523	301.547
0.5235	301.591
0.524	301.635
0.5245	301.68
0.525	301.724
0.5255	301.768
0.526	301.81
0.5265	301.85
0.527	301.889
0.5275	301.927
0.528	301.963
0.5285	301.998
0.529	302.032
0.5295	302.064
0.53	302.096
0.5305	302.126
0.531	302.155
0.5315	302.183
0.532	302.211
0.5325	302.237
0.533	302.262
0.5335	302.287
0.534	302.31
0.5345	302.333
0.535	302.355
0.5355	302.377
0.536	302.397
0.5365	302.417
0.537	302.436
0.5375	302.454
0.538	302.472
0.5385	302.489
0.539	302.506
0.5395	302.522
0.54	302.537
0.5405	302.552
0.541	302.566
0.5415	302.58
0.542	302.594
0.5425	302.606
0.543	302.619
0.5435	302.631
0.544	302.642
0.5445	302.654
0.545	302.665
0.5455	302.675
0.546	302.685
0.5465	302.695
0.547	302.704
0.5475	302.713
0.548	302.722
0.5485	302.731
0.549	302.739
0.5495	302.747
0.55	302.754
0.5505	298.15
0.551	298.15
0.5515	298.15
0.552	298.15
0.5525	298.15
0.553	298.15
0.5535	298.15
0.554	298.15
0.5545	298.15
0.555	298.15
0.5555	298.15
0.556	298.15
0.5565	298.15
0.557	298.15
0.5575	298.15
0.558	298.15
0.5585	298.15
0.559	298.15
0.5595	298.15
0.56	298.15
0.5605	298.15
0.561	298.15
0.5615	298.15
0.562	298.15
0.5625	298.15
0.563	298.15
0.5635	298.15
0.564	298.15
0.5645	298.15
0.565	298.15
0.5655	298.15
0.566	298.15
0.5665	298.15
0.567	298.15
0.5675	298.15
0.568	298.15
0.5685	298.15
0.569	298.15
0.5695	298.15
0.57	298.15
0.5705	298.15
0.571	298.15
0.5715	298.15
0.572	298.15
0.5725	298.15
0.573	298.15
0.5735	298.15
0.574	298.15
0.5745	298.15
0.575	298.15
0.5755	298.15
0.576	298.15
0.5765	298.15
0.577	298.15
0.5775	298.15
0.578	298.15
0.5785	298.15
0.579	298.15
0.5795	298.15
0.58	298.15
0.5805	298.15
0.581	298.15
0.5815	298.15
0.582	298.15
0.5825	298.15
0.583	298.15
0.5835	298.15
0.584	298.15
0.5845	298.15
0.585	298.15
0.5855	298.15
0.586	298.15
0.5865	298.15
0.587	298.15
0.5875	298.15
0.588	298.15
0.5885	298.15
0.589	298.15
0.5895	298.15
0.59	298.15
0.5905	298.15
0.591	298.15
0.5915	298.15
0.592	298.15
0.5925	298.15
0.593	298.15
0.5935	298.15
0.594	298.15
0.5945	298.15
0.595	298.15
0.5955	298.15
0.596	298.15
0.5965	298.15
0.597	298.15
0.5975	298.15
0.598	298.15
0.5985	298.15
0.599	298.15
0.5995	298.15
0.6	298.15
0.6005	298.182
0.601	298.19
0.6015	298.199
0.602	298.207
0.6025	298.214
0.603	298.222
0.6035	298.229
0.604	298.236
0.6045	298.243
0.605	298.249
0.6055	298.255
0.606	298.262
0.6065	298.267
0.607	298.273
0.6075	298.279
0.608	298.284
0.6085	298.289
0.609	298.294
0.6095	298.299
0.61	298.303
0.6105	298.308
0.611	298.312
0.6115	298.316
0.612	298.32
0.6125	298.324
0.613	298.328
0.6135	298.332
0.614	298.335
0.6145	298.339
0.615	298.342
0.6155	298.345
0.616	298.348
0.6165	298.351
0.617	298.354
0.6175	298.357
0.618	298.36
0.6185	298.362
0.619	298.365
0.6195	298.367
0.62	298.37
0.6205	298.372
0.621	298.374
0.6215	298.376
0.622	298.378
0.6225	298.38
0.623	298.382
0.6235	298.384
0.624	298.386
0.6245	298.387
0.625	298.389
0.6255	298.389
0.626	298.387
0.6265	298.383
0.627	298.378
0.6275	298.37
0.628	298.361
0.6285	298.351
0.629	298.339
0.6295	298.326
0.63	298.311
0.6305	298.295
0.631	298.278
0.6315	298.26
0.632	298.24
0.6325	298.219
0.633	298.197
0.6335	298.174
0.634	298.15
0.6345	298.125
0.635	298.099
0.6355	298.072
0.636	298.043
0.6365	298.015
0.637	297.985
0.6375	297.955
0.638	297.923
0.6385	297.891
0.639	297.859
0.6395	297.825
0.64	297.791
0.6405	297.756
0.641	297.721
0.6415	297.685
0.642	297.649
0.6425	297.611
0.643	297.574
0.6435	297.535
0.644	297.497
0.6445	297.457
0.645	297.418
0.6455	297.378
0.646	297.337
0.6465	297.296
0.647	297.255
0.6475	297.213
0.648	297.17
0.6485	297.128
0.649	297.085
0.6495	297.041
0.65	296.998
0.6505	296.956
0.651	296.915
0.6515	296.876
0.652	296.838
0.6525	296.802
0.653	296.766
0.6535	296.733
0.654	296.7
0.6545	296.668
0.655	296.637
0.6555	296.608
0.656	296.58
0.6565	296.552
0.657	296.526
0.6575	296.5
0.658	296.476
0.6585	296.452
0.659	296.429
0.6595	296.407
0.66	296.385
0.6605	296.365
0.661	296.345
0.6615	296.326
0.662	296.307
0.6625	296.289
0.663	296.272
0.6635	296.255
0.664	296.239
0.6645	296.224
0.665	296.209
0.6655	296.195
0.666	296.181
0.6665	296.167
0.667	296.154
0.6675	296.142
0.668	296.13
0.6685	296.118
0.669	296.107
0.6695	296.096
0.67	296.085
0.6705	296.075
0.671	296.065
0.6715	296.056
0.672	296.047
0.6725	296.038
0.673	296.029
0.6735	296.021
0.674	296.013
0.6745	296.006
0.675	295.998
0.6755	296.008
0.676	296.021
0.6765	296.036
0.677	296.052
0.6775	296.071
0.678	296.09
0.6785	296.111
0.679	296.133
0.6795	296.156
0.68	296.18
0.6805	296.205
0.681	296.231
0.6815	296.258
0.682	296.285
0.6825	296.313
0.683	296.343
0.6835	296.373
0.684	296.403
0.6845	296.435
0.685	296.467
0.6855	296.5
0.686	296.534
0.6865	296.568
0.687	296.603
0.6875	296.639
0.688	296.676
0.6885	296.713
0.689	296.751
0.6895	296.79
0.69	296.829
0.6905	296.869
0.691	296.91
0.6915	296.951
0.692	296.993
0.6925	297.036
0.693	297.079
0.6935	297.123
0.694	297.168
0.6945	297.213
0.695	297.259
0.6955	297.305
0.696	297.352
0.6965	297.399
0.697	297.447
0.6975	297.496
0.698	297.545
0.6985	297.594
0.699	297.644
0.6995	297.695
0.7	297.746
0.7005	297.797
0.701	297.849
0.7015	297.901
0.702	297.954
0.7025	298.007
0.703	298.061
0.7035	298.115
0.704	298.17
0.7045	298.225
0.705	298.281
0.70551	298.336
0.706	298.393
0.70651	298.449
0.707	298.506
0.70751	298.563
0.70801	298.621
0.70851	298.678
0.70901	298.735
0.70951	298.792
0.71001	298.849
0.71051	298.906
0.71101	298.963
0.71151	299.019
0.71201	299.076
0.71251	299.133
0.71301	299.19
0.71351	299.248
0.71401	299.308
0.71451	299.369
0.71501	299.432
0.71551	299.498
0.71601	299.568
0.71651	299.641
0.71701	299.718
0.71751	299.8
0.71801	299.886
0.71851	299.977
0.71901	300.072
0.71951	300.171
0.72001	300.274
0.72051	300.38
0.72101	300.489
0.72151	300.599
0.72201	300.71
0.72251	300.821
0.72301	300.933
0.72351	301.043
0.72401	301.152
0.72451	301.259
0.72501	301.364
0.72551	301.325
0.72601	301.288
0.72651	301.251
0.72701	301.216
0.72751	301.182
0.72801	301.149
0.72851	301.118
0.72901	301.087
0.72951	301.058
0.73001	301.029
0.73051	301.002
0.73101	300.975
0.73151	300.95
0.73201	300.925
0.73251	300.901
0.73301	300.878
0.73351	300.856
0.73401	300.834
0.73451	300.814
0.73501	300.794
0.73551	300.775
0.73601	300.756
0.73651	300.738
0.73701	300.721
0.73751	300.704
0.73801	300.688
0.73851	300.672
0.73901	300.657
0.73951	300.643
0.74001	300.629
0.74051	300.615
0.74101	300.602
0.74151	300.59
0.74201	300.577
0.74251	300.566
0.74301	300.554
0.74351	300.543
0.74401	300.533
0.74451	300.523
0.74501	300.513
0.74551	300.503
0.74601	300.494
0.74651	300.485
0.74701	300.477
0.74751	300.468
0.74801	300.46
0.74851	300.453
0.74901	300.445
0.74951	300.438
0.75001	300.431
0.75051	300.426
0.75101	300.424
0.75151	300.423
0.75201	300.425
0.75251	300.428
0.75301	300.433
0.75351	300.44
0.75401	300.448
0.75451	300.458
0.75501	300.47
0.75551	300.483
0.75601	300.498
0.75651	300.514
0.75701	300.532
0.75751	300.551
0.75801	300.571
0.75851	300.592
0.75901	300.615
0.75951	300.639
0.76001	300.664
0.76051	300.69
0.76101	300.717
0.76151	300.745
0.76201	300.774
0.76251	300.803
0.76301	300.834
0.76351	300.866
0.76401	300.898
0.76451	300.931
0.76501	300.966
0.76551	301
0.76601	301.036
0.76651	301.072
0.76701	301.109
0.76751	301.146
0.76801	301.184
0.76851	301.223
0.76901	301.262
0.76951	301.302
0.77001	301.343
0.77051	301.384
0.77101	301.425
0.77151	301.467
0.77201	301.51
0.77251	301.553
0.77301	301.596
0.77351	301.64
0.77401	301.684
0.77451	301.728
0.77501	301.773
0.77551	301.817
0.77601	301.859
0.77651	301.899
0.77701	301.938
0.77751	301.976
0.77801	302.012
0.77851	302.047
0.77901	302.08
0.77951	302.113
0.78001	302.144
0.78051	302.175
0.78101	302.204
0.78151	302.232
0.78201	302.26
0.78251	302.286
0.78301	302.311
0.78351	302.336
0.78401	302.359
0.78451	302.382
0.78501	302.404
0.78551	302.425
0.78601	302.446
0.78651	302.466
0.78701	302.485
0.78751	302.503
0.78801	302.521
0.78851	302.538
0.78901	302.554
0.78951	302.57
0.79001	302.586
0.79051	302.601
0.79101	302.615
0.79151	302.629
0.79201	302.642
0.79251	302.655
0.79301	302.668
0.79351	302.68
0.79401	302.691
0.79451	302.702
0.79501	302.713
0.79551	302.724
0.79601	302.734
0.79651	302.743
0.79701	302.753
0.79751	302.762
0.79801	302.771
0.79851	302.779
0.79901	302.787
0.79951	302.795
0.80001	302.803
0.80051	298.15
0.80101	298.15
0.80151	298.15
0.80201	298.15
0.80251	298.15
0.80301	298.15
0.80351	298.15
0.80401	298.15
0.80451	298.15
0.80501	298.15
0.80551	298.15
0.80601	298.15
0.80651	298.15
0.80701	298.15
0.80751	298.15
0.80801	298.15
0.80851	298.15
0.80901	298.15
0.80951	298.15
0.81001	298.15
0.81051	298.15
0.81101	298.15
0.81151	298.15
0.81201	298.15
0.81251	298.15
0.81301	298.15
0.81351	298.15
0.81401	298.15
0.81451	298.15
0.81501	298.15
0.81551	298.15
0.81601	298.15
0.81651	298.15
0.81701	298.15
0.81751	298.15
0.81801	298.15
0.81851	298.15
0.81901	298.15
0.81951	298.15
0.82001	298.15
0.82051	298.15
0.82101	298.15
0.82151	298.15
0.82201	298.15
0.82251	298.15
0.82301	298.15
0.82351	298.15
0.82401	298.15
0.82451	298.15
0.82501	298.15
0.82551	298.15
0.82601	298.15
0.82651	298.15
0.82701	298.15
0.82751	298.15
0.82801	298.15
0.82851	298.15
0.82901	298.15
0.82951	298.15
0.83001	298.15
0.83051	298.15
0.83101	298.15
0.83151	298.15
0.83201	298.15
0.83251	298.15
0.83301	298.15
0.83351	298.15
0.83401	298.15
0.83451	298.15
0.83501	298.15
0.83551	298.15
0.83601	298.15
0.83651	298.15
0.83701	298.15
0.83751	298.15
0.83801	298.15
0.83851	298.15
0.83901	298.15
0.83951	298.15
0.84001	298.15
0.84051	298.15
0.84101	298.15
0.84151	298.15
0.84201	298.15
0.84251	298.15
0.84301	298.15
0.84351	298.15
0.84401	298.15
0.84451	298.15
0.84501	298.15
0.84551	298.15
0.84601	298.15
0.84651	298.15
0.84701	298.15
0.84751	298.15
0.84801	298.15
0.84851	298.15
0.84901	298.15
0.84951	298.15
0.85001	298.15
0.85051	298.182
0.85101	298.19
0.85151	298.199
0.85201	298.207
0.85251	298.215
0.85301	298.222
0.85351	298.23
0.85401	298.237
0.85451	298.244
0.85501	298.25
0.85551	298.257
0.85601	298.263
0.85651	298.269
0.85701	298.274
0.85751	298.28
0.85801	298.285
0.85851	298.29
0.85901	298.295
0.85951	298.3
0.86001	298.305
0.86051	298.309
0.86101	298.314
0.86151	298.318
0.86201	298.322
0.86251	298.326
0.86301	298.33
0.86351	298.333
0.86401	298.337
0.86451	298.34
0.86501	298.344
0.86551	298.347
0.86601	298.35
0.86651	298.353
0.86701	298.356
0.86751	298.359
0.86801	298.361
0.86851	298.364
0.86901	298.367
0.86951	298.369
0.87001	298.371
0.87051	298.374
0.87101	298.376
0.87151	298.378
0.87201	298.38
0.87251	298.382
0.87301	298.384
0.87351	298.386
0.87401	298.388
0.87451	298.39
0.87501	298.391
0.87551	298.391
0.87601	298.389
0.87651	298.385
0.87701	298.38
0.87751	298.373
0.87801	298.364
0.87851	298.353
0.87901	298.342
0.87951	298.328
0.88001	298.314
0.88051	298.298
0.88101	298.28
0.88151	298.262
0.88201	298.242
0.88251	298.221
0.88301	298.199
0.88351	298.176
0.88401	298.152
0.88451	298.127
0.88501	298.101
0.88551	298.074
0.88601	298.046
0.88651	298.017
0.88701	297.988
0.88751	297.957
0.88801	297.926
0.88851	297.894
0.88901	297.861
0.88951	297.828
0.89001	297.793
0.89051	297.759
0.89101	297.723
0.89151	297.687
0.89201	297.651
0.89251	297.614
0.89301	297.576
0.89351	297.538
0.89401	297.499
0.89451	297.46
0.89501	297.42
0.89551	297.38
0.89601	297.339
0.89651	297.298
0.89701	297.257
0.89751	297.215
0.89801	297.173
0.89851	297.13
0.89901	297.087
0.89951	297.044
0.90001	297
0.90051	296.958
0.90101	296.918
0.90151	296.878
0.90201	296.841
0.90251	296.804
0.90301	296.769
0.90351	296.735
0.90401	296.702
0.90451	296.671
0.90501	296.64
0.90551	296.611
0.90601	296.582
0.90651	296.555
0.90701	296.528
0.90751	296.503
0.90801	296.478
0.90851	296.454
0.90901	296.431
0.90951	296.409
0.91001	296.388
0.91051	296.367
0.91101	296.347
0.91151	296.328
0.91201	296.31
0.91251	296.292
0.91301	296.275
0.91351	296.258
0.91401	296.242
0.91451	296.226
0.91501	296.211
0.91551	296.197
0.91601	296.183
0.91651	296.17
0.91701	296.157
0.91751	296.144
0.91801	296.132
0.91851	296.12
0.91901	296.109
0.91951	296.098
0.92002	296.088
0.92051	296.077
0.92102	296.068
0.92151	296.058
0.92202	296.049
0.92252	296.04
0.92302	296.032
0.92352	296.024
0.92402	296.016
0.92452	296.008
0.92502	296.001
0.92552	296.01
0.92602	296.023
0.92652	296.038
0.92702	296.055
0.92752	296.074
0.92802	296.094
0.92852	296.115
0.92902	296.137
0.92952	296.16
0.93002	296.184
0.93052	296.209
0.93102	296.235
0.93152	296.262
0.93202	296.29
0.93252	296.318
0.93302	296.348
0.93352	296.378
0.93402	296.409
0.93452	296.44
0.93502	296.473
0.93552	296.506
0.93602	296.54
0.93652	296.574
0.93702	296.61
0.93752	296.646
0.93802	296.683
0.93852	296.72
0.93902	296.758
0.93952	296.797
0.94002	296.837
0.94052	296.877
0.94102	296.918
0.94152	296.96
0.94202	297.002
0.94252	297.045
0.94302	297.088
0.94352	297.132
0.94402	297.177
0.94452	297.222
0.94502	297.268
0.94552	297.315
0.94602	297.362
0.94652	297.409
0.94702	297.458
0.94752	297.506
0.94802	297.556
0.94852	297.605
0.94902	297.656
0.94952	297.706
0.95002	297.757
0.95052	297.809
0.95102	297.861
0.95152	297.914
0.95202	297.967
0.95252	298.02
0.95302	298.074
0.95352	298.128
0.95402	298.183
0.95452	298.238
0.95502	298.294
0.95552	298.35
0.95602	298.407
0.95652	298.464
0.95702	298.521
0.95752	298.578
0.95802	298.635
0.95852	298.693
0.95902	298.75
0.95952	298.808
0.96002	298.865
0.96052	298.922
0.96102	298.979
0.96152	299.036
0.96202	299.092
0.96252	299.149
0.96302	299.207
0.96352	299.265
0.96402	299.325
0.96452	299.386
0.96502	299.449
0.96552	299.516
0.96602	299.585
0.96652	299.659
0.96702	299.736
0.96752	299.818
0.96802	299.904
0.96852	299.995
0.96902	300.09
0.96952	300.189
0.97002	300.292
0.97052	300.398
0.97102	300.506
0.97152	300.616
0.97202	300.726
0.97252	300.838
0.97302	300.949
0.97352	301.059
0.97402	301.168
0.97452	301.274
0.97502	301.379
0.97552	301.34
0.97602	301.303
0.97652	301.266
0.97702	301.231
0.97752	301.197
0.97802	301.164
0.97852	301.132
0.97902	301.102
0.97952	301.072
0.98002	301.044
0.98052	301.016
0.98102	300.99
0.98152	300.964
0.98202	300.94
0.98252	300.916
0.98302	300.893
0.98352	300.87
0.98402	300.849
0.98452	300.828
0.98502	300.808
0.98552	300.789
0.98602	300.771
0.98652	300.753
0.98702	300.735
0.98752	300.719
0.98802	300.702
0.98852	300.687
0.98902	300.672
0.98952	300.657
0.99002	300.643
0.99052	300.63
0.99102	300.617
0.99152	300.604
0.99202	300.592
0.99252	300.58
0.99302	300.569
0.99352	300.558
0.99402	300.547
0.99452	300.537
0.99502	300.527
0.99552	300.518
0.99602	300.508
0.99652	300.5
0.99702	300.491
0.99752	300.483
0.99802	300.475
0.99852	300.467
0.99902	300.459
[truncated: 3,002 more rows]

## Sheet: T-ND-1.2%
Time(s)	Temperature(K)
0	303.15
0.0005	303.153
0.001	303.159
0.0015	303.169
0.002	303.181
0.0025	303.196
0.003	303.213
0.0035	303.233
0.004	303.255
0.0045	303.279
0.005	303.305
0.0055	303.334
0.006	303.364
0.0065	303.396
0.007	303.43
0.0075	303.465
0.008	303.502
0.0085	303.541
0.009	303.581
0.0095	303.623
0.01	303.665
0.0105	303.709
0.011	303.754
0.0115	303.801
0.012	303.848
0.0125	303.897
0.013	303.946
0.0135	303.996
0.014	304.048
0.0145	304.1
0.015	304.153
0.0155	304.207
0.016	304.261
0.0165	304.316
0.017	304.372
0.0175	304.428
0.018	304.486
0.0185	304.543
0.019	304.602
0.0195	304.661
0.02	304.72
0.0205	304.78
0.021	304.84
0.0215	304.901
0.022	304.962
0.0225	305.023
0.023	305.085
0.0235	305.148
0.024	305.21
0.0245	305.273
0.025	305.337
0.0255	305.397
0.026	305.455
0.0265	305.51
0.027	305.562
0.0275	305.612
0.028	305.66
0.0285	305.705
0.029	305.748
0.0295	305.79
0.03	305.829
0.0305	305.867
0.031	305.903
0.0315	305.937
0.032	305.97
0.0325	306.001
0.033	306.031
0.0335	306.059
0.034	306.086
0.0345	306.112
0.035	306.137
0.0355	306.161
0.036	306.183
0.0365	306.204
0.037	306.225
0.0375	306.244
0.038	306.263
0.0385	306.281
0.039	306.298
0.0395	306.314
0.04	306.329
0.0405	306.344
0.041	306.358
0.0415	306.372
0.042	306.385
0.0425	306.397
0.043	306.409
0.0435	306.42
0.044	306.431
0.0445	306.441
0.045	306.45
0.0455	306.46
0.046	306.469
0.0465	306.477
0.047	306.485
0.0475	306.493
0.048	306.5
0.0485	306.507
0.049	306.514
0.0495	306.521
0.05	306.527
0.0505	298.15
0.051	298.15
0.0515	298.15
0.052	298.15
0.0525	298.15
0.053	298.15
0.0535	298.15
0.054	298.15
0.0545	298.15
0.055	298.15
0.0555	298.15
0.056	298.15
0.0565	298.15
0.057	298.15
0.0575	298.15
0.058	298.15
0.0585	298.15
0.059	298.15
0.0595	298.15
0.06	298.15
0.0605	298.15
0.061	298.15
0.0615	298.15
0.062	298.15
0.0625	298.15
0.063	298.15
0.0635	298.15
0.064	298.15
0.0645	298.15
0.065	298.15
0.0655	298.15
0.066	298.15
0.0665	298.15
0.067	298.15
0.0675	298.15
0.068	298.15
0.0685	298.15
0.069	298.15
0.0695	298.15
0.07	298.15
0.0705	298.15
0.071	298.15
0.0715	298.15
0.072	298.15
0.0725	298.15
0.073	298.15
0.0735	298.15
0.074	298.15
0.0745	298.15
0.075	298.15
0.0755	298.15
0.076	298.15
0.0765	298.15
0.077	298.15
0.0775	298.15
0.078	298.15
0.0785	298.15
0.079	298.15
0.0795	298.15
0.08	298.15
0.0805	298.15
0.081	298.15
0.0815	298.15
0.082	298.15
0.0825	298.15
0.083	298.15
0.0835	298.15
0.084	298.15
0.0845	298.15
0.085	298.15
0.0855	298.15
0.086	298.15
0.0865	298.15
0.087	298.15
0.0875	298.15
0.088	298.15
0.0885	298.15
0.089	298.15
0.0895	298.15
0.09	298.15
0.0905	298.15
0.091	298.15
0.0915	298.15
0.092	298.15
0.0925	298.15
0.093	298.15
0.0935	298.15
0.094	298.15
0.0945	298.15
0.095	298.15
0.0955	298.15
0.096	298.15
0.0965	298.15
0.097	298.15
0.0975	298.15
0.098	298.15
0.0985	298.15
0.099	298.15
0.0995	298.15
0.1	298.15
0.1005	298.189
0.101	298.199
0.1015	298.209
0.102	298.218
0.1025	298.227
0.103	298.236
0.1035	298.244
0.104	298.252
0.1045	298.259
0.105	298.266
0.1055	298.273
0.106	298.28
0.1065	298.286
0.107	298.292
0.1075	298.298
0.108	298.303
0.1085	298.308
0.109	298.313
0.1095	298.318
0.11	298.323
0.1105	298.327
0.111	298.332
0.1115	298.336
0.112	298.339
0.1125	298.343
0.113	298.347
0.1135	298.35
0.114	298.353
0.1145	298.356
0.115	298.36
0.1155	298.362
0.116	298.365
0.1165	298.368
0.117	298.37
0.1175	298.373
0.118	298.375
0.1185	298.377
0.119	298.379
0.1195	298.382
0.12	298.384
0.1205	298.385
0.121	298.387
0.1215	298.389
0.122	298.391
0.1225	298.392
0.123	298.394
0.1235	298.395
0.124	298.397
0.1245	298.398
0.125	298.399
0.1255	298.398
0.126	298.393
0.1265	298.385
0.127	298.375
0.1275	298.362
0.128	298.346
0.1285	298.329
0.129	298.309
0.1295	298.287
0.13	298.262
0.1305	298.236
0.131	298.208
0.1315	298.179
0.132	298.147
0.1325	298.114
0.133	298.079
0.1335	298.043
0.134	298.006
0.1345	297.967
0.135	297.927
0.1355	297.886
0.136	297.844
0.1365	297.8
0.137	297.755
0.1375	297.71
0.138	297.663
0.1385	297.616
0.139	297.567
0.1395	297.518
0.14	297.468
0.1405	297.418
0.141	297.366
0.1415	297.314
0.142	297.261
0.1425	297.208
0.143	297.154
0.1435	297.099
0.144	297.044
0.1445	296.988
0.145	296.932
0.1455	296.876
0.146	296.818
0.1465	296.761
0.147	296.703
0.1475	296.645
0.148	296.586
0.1485	296.527
0.149	296.468
0.1495	296.408
0.15	296.348
0.1505	296.291
0.151	296.236
0.1515	296.184
0.152	296.134
0.1525	296.087
0.153	296.042
0.1535	295.999
0.154	295.957
0.1545	295.918
0.155	295.881
0.1555	295.845
0.156	295.811
0.1565	295.779
0.157	295.748
0.1575	295.718
0.158	295.69
0.1585	295.663
0.159	295.638
0.1595	295.613
0.16	295.59
0.1605	295.568
0.161	295.546
0.1615	295.526
0.162	295.507
0.1625	295.488
0.163	295.471
0.1635	295.454
0.164	295.438
0.1645	295.423
0.165	295.408
0.1655	295.394
0.166	295.381
0.1665	295.368
0.167	295.356
0.1675	295.344
0.168	295.333
0.1685	295.323
0.169	295.313
0.1695	295.303
0.17	295.294
0.1705	295.285
0.171	295.277
0.1715	295.269
0.172	295.261
0.1725	295.254
0.173	295.247
0.1735	295.24
0.174	295.234
0.1745	295.228
0.175	295.222
0.1755	295.23
0.176	295.243
0.1765	295.259
0.177	295.276
0.1775	295.296
0.178	295.318
0.1785	295.341
0.179	295.366
0.1795	295.392
0.18	295.418
0.1805	295.446
0.181	295.475
0.1815	295.505
0.182	295.535
0.1825	295.567
0.183	295.599
0.1835	295.632
0.184	295.666
0.1845	295.701
0.185	295.736
0.1855	295.773
0.186	295.81
0.1865	295.848
0.187	295.887
0.1875	295.926
0.188	295.966
0.1885	296.007
0.189	296.049
0.1895	296.091
0.19	296.134
0.1905	296.177
0.191	296.221
0.1915	296.266
0.192	296.312
0.1925	296.357
0.193	296.404
0.1935	296.451
0.194	296.498
0.1945	296.546
0.195	296.595
0.1955	296.644
0.196	296.694
0.1965	296.744
0.197	296.794
0.1975	296.845
0.198	296.896
0.1985	296.948
0.199	297
0.1995	297.052
0.2	297.104
0.2005	297.157
0.201	297.21
0.2015	297.264
0.202	297.317
0.2025	297.371
0.203	297.426
0.2035	297.48
0.204	297.535
0.2045	297.589
0.205	297.644
0.2055	297.7
0.206	297.755
0.2065	297.81
0.207	297.866
0.2075	297.921
0.208	297.976
0.2085	298.031
0.209	298.086
0.2095	298.14
0.21	298.194
0.2105	298.248
0.211	298.301
0.2115	298.354
0.212	298.407
0.2125	298.46
0.213	298.513
0.2135	298.566
0.214	298.62
0.2145	298.675
0.215	298.732
0.2155	298.791
0.216	298.853
0.2165	298.917
0.217	298.985
0.2175	299.057
0.218	299.132
0.2185	299.212
0.219	299.295
0.2195	299.382
0.22	299.472
0.2205	299.565
0.221	299.661
0.2215	299.759
0.222	299.859
0.2225	299.96
0.223	300.062
0.2235	300.164
0.224	300.266
0.2245	300.368
0.225	300.469
0.2255	300.428
0.226	300.39
0.2265	300.353
0.227	300.318
0.2275	300.284
0.228	300.252
0.2285	300.222
0.229	300.193
0.2295	300.165
0.23	300.138
0.2305	300.113
0.231	300.089
0.2315	300.066
0.232	300.044
0.2325	300.023
0.233	300.003
0.2335	299.984
0.234	299.966
0.2345	299.949
0.235	299.932
0.2355	299.916
0.236	299.901
0.2365	299.887
0.237	299.873
0.2375	299.86
0.238	299.847
0.2385	299.835
0.239	299.824
0.2395	299.813
0.24	299.803
0.2405	299.793
0.241	299.783
0.2415	299.774
0.242	299.766
0.2425	299.757
0.243	299.75
0.2435	299.742
0.244	299.735
0.2445	299.728
0.245	299.721
0.2455	299.715
0.246	299.709
0.2465	299.704
0.247	299.698
0.2475	299.693
0.248	299.688
0.2485	299.683
0.249	299.679
0.2495	299.674
0.25	299.67
0.2505	299.67
0.251	299.672
0.2515	299.678
0.252	299.686
0.2525	299.698
0.253	299.712
0.2535	299.728
0.254	299.748
0.2545	299.769
0.255	299.793
0.2555	299.819
0.256	299.847
0.2565	299.876
0.257	299.908
0.2575	299.941
0.258	299.976
0.2585	300.013
0.259	300.051
0.2595	300.091
0.26	300.132
0.2605	300.175
0.261	300.218
0.2615	300.263
0.262	300.309
0.2625	300.356
0.263	300.404
0.2635	300.453
0.264	300.503
0.2645	300.554
0.265	300.606
0.2655	300.659
0.266	300.712
0.2665	300.767
0.267	300.822
0.2675	300.877
0.268	300.933
0.2685	300.99
0.269	301.048
0.2695	301.106
0.27	301.164
0.2705	301.224
0.271	301.283
0.2715	301.343
0.272	301.404
0.2725	301.465
0.273	301.526
0.2735	301.588
0.274	301.65
0.2745	301.713
0.275	301.776
0.2755	301.835
0.276	301.893
0.2765	301.947
0.277	301.999
0.2775	302.049
0.278	302.096
0.2785	302.141
0.279	302.184
0.2795	302.225
0.28	302.264
0.2805	302.302
0.281	302.337
0.2815	302.371
0.282	302.404
0.2825	302.435
0.283	302.464
0.2835	302.492
0.284	302.519
0.2845	302.545
0.285	302.569
0.2855	302.593
0.286	302.615
0.2865	302.636
0.287	302.656
0.2875	302.676
0.288	302.694
0.2885	302.712
0.289	302.729
0.2895	302.745
0.29	302.76
0.2905	302.775
0.291	302.789
0.2915	302.802
0.292	302.815
0.2925	302.827
0.293	302.838
0.2935	302.849
0.294	302.86
0.2945	302.87
0.295	302.88
0.2955	302.889
0.296	302.898
0.2965	302.906
0.297	302.914
0.2975	302.922
0.298	302.929
0.2985	302.936
0.299	302.943
0.2995	302.949
0.3	302.955
0.3005	298.15
0.301	298.15
0.3015	298.15
0.302	298.15
0.3025	298.15
0.303	298.15
0.3035	298.15
0.304	298.15
0.3045	298.15
0.305	298.15
0.3055	298.15
0.306	298.15
0.3065	298.15
0.307	298.15
0.3075	298.15
0.308	298.15
0.3085	298.15
0.309	298.15
0.3095	298.15
0.31	298.15
0.3105	298.15
0.311	298.15
0.3115	298.15
0.312	298.15
0.3125	298.15
0.313	298.15
0.3135	298.15
0.314	298.15
0.3145	298.15
0.315	298.15
0.3155	298.15
0.316	298.15
0.3165	298.15
0.317	298.15
0.3175	298.15
0.318	298.15
0.3185	298.15
0.319	298.15
0.3195	298.15
0.32	298.15
0.3205	298.15
0.321	298.15
0.3215	298.15
0.322	298.15
0.3225	298.15
0.323	298.15
0.3235	298.15
0.324	298.15
0.3245	298.15
0.325	298.15
0.3255	298.15
0.326	298.15
0.3265	298.15
0.327	298.15
0.3275	298.15
0.328	298.15
0.3285	298.15
0.329	298.15
0.3295	298.15
0.33	298.15
0.3305	298.15
0.331	298.15
0.3315	298.15
0.332	298.15
0.3325	298.15
0.333	298.15
0.3335	298.15
0.334	298.15
0.3345	298.15
0.335	298.15
0.3355	298.15
0.336	298.15
0.3365	298.15
0.337	298.15
0.3375	298.15
0.338	298.15
0.3385	298.15
0.339	298.15
0.3395	298.15
0.34	298.15
0.3405	298.15
0.341	298.15
0.3415	298.15
0.342	298.15
0.3425	298.15
0.343	298.15
0.3435	298.15
0.344	298.15
0.3445	298.15
0.345	298.15
0.3455	298.15
0.346	298.15
0.3465	298.15
0.347	298.15
0.3475	298.15
0.348	298.15
0.3485	298.15
0.349	298.15
0.3495	298.15
0.35	298.15
0.3505	298.173
0.351	298.179
0.3515	298.185
0.352	298.19
0.3525	298.195
0.353	298.2
0.3535	298.205
0.354	298.21
0.3545	298.214
0.355	298.218
0.3555	298.222
0.356	298.226
0.3565	298.23
0.357	298.233
0.3575	298.237
0.358	298.24
0.3585	298.243
0.359	298.246
0.3595	298.249
0.36	298.252
0.3605	298.254
0.361	298.257
0.3615	298.259
0.362	298.261
0.3625	298.264
0.363	298.266
0.3635	298.268
0.364	298.27
0.3645	298.271
0.365	298.273
0.3655	298.275
0.366	298.276
0.3665	298.278
0.367	298.279
0.3675	298.281
0.368	298.282
0.3685	298.284
0.369	298.285
0.3695	298.286
0.37	298.287
0.3705	298.288
0.371	298.289
0.3715	298.291
0.372	298.291
0.3725	298.292
0.373	298.293
0.3735	298.294
0.374	298.295
0.3745	298.296
0.375	298.297
0.3755	298.294
0.376	298.289
0.3765	298.281
0.377	298.27
0.3775	298.257
0.378	298.241
0.3785	298.223
0.379	298.202
0.3795	298.18
0.38	298.155
0.3805	298.129
0.381	298.1
0.3815	298.07
0.382	298.039
0.3825	298.005
0.383	297.97
0.3835	297.934
0.384	297.896
0.3845	297.857
0.385	297.817
0.3855	297.775
0.386	297.733
0.3865	297.689
0.387	297.644
0.3875	297.598
0.388	297.551
0.3885	297.504
0.389	297.455
0.3895	297.406
0.39	297.356
0.3905	297.305
0.391	297.253
0.3915	297.201
0.392	297.148
0.3925	297.094
0.393	297.04
0.3935	296.986
0.394	296.93
0.3945	296.874
0.395	296.818
0.3955	296.761
0.396	296.704
0.3965	296.647
0.397	296.588
0.3975	296.53
0.398	296.471
0.3985	296.412
0.399	296.353
0.3995	296.293
0.4	296.233
0.4005	296.175
0.401	296.12
0.4015	296.068
0.402	296.019
0.4025	295.971
0.403	295.926
0.4035	295.882
0.404	295.841
0.4045	295.802
0.405	295.765
0.4055	295.729
0.406	295.695
0.4065	295.662
0.407	295.631
0.4075	295.602
0.408	295.573
0.4085	295.546
0.409	295.521
0.4095	295.496
0.41	295.473
0.4105	295.45
0.411	295.429
0.4115	295.409
0.412	295.389
0.4125	295.371
0.413	295.353
0.4135	295.336
0.414	295.32
0.4145	295.305
0.415	295.29
0.4155	295.276
0.416	295.263
0.4165	295.25
0.417	295.238
0.4175	295.226
0.418	295.215
0.4185	295.205
0.419	295.195
0.4195	295.185
0.42	295.176
0.4205	295.167
0.421	295.159
0.4215	295.151
0.422	295.143
0.4225	295.136
0.423	295.129
0.4235	295.122
0.424	295.116
0.4245	295.11
0.425	295.104
0.4255	295.11
0.426	295.119
0.4265	295.13
0.427	295.143
0.4275	295.158
0.428	295.173
0.4285	295.19
0.429	295.208
0.4295	295.228
0.43	295.248
0.4305	295.269
0.431	295.291
0.4315	295.315
0.432	295.339
0.4325	295.364
0.433	295.39
0.4335	295.417
0.434	295.445
0.4345	295.474
0.435	295.504
0.4355	295.535
0.436	295.567
0.4365	295.599
0.437	295.633
0.4375	295.668
0.438	295.703
0.4385	295.739
0.439	295.776
0.4395	295.814
0.44	295.853
0.4405	295.892
0.441	295.933
0.4415	295.974
0.442	296.017
0.4425	296.06
0.443	296.103
0.4435	296.148
0.444	296.193
0.4445	296.24
0.445	296.287
0.4455	296.334
0.446	296.383
0.4465	296.432
0.447	296.482
0.4475	296.533
0.448	296.584
0.4485	296.636
0.449	296.689
0.4495	296.742
0.45	296.796
0.4505	296.851
0.451	296.906
0.4515	296.962
0.452	297.019
0.4525	297.076
0.453	297.134
0.4535	297.192
0.454	297.251
0.4545	297.31
0.455	297.37
0.4555	297.431
0.456	297.492
0.4565	297.554
0.457	297.616
0.4575	297.678
0.458	297.741
0.4585	297.803
0.459	297.866
0.4595	297.929
0.46	297.992
0.4605	298.055
0.461	298.118
0.4615	298.181
0.462	298.245
0.4625	298.308
0.463	298.372
0.4635	298.437
0.464	298.503
0.4645	298.571
0.465	298.64
0.4655	298.712
0.466	298.786
0.4665	298.863
0.467	298.942
0.4675	299.025
0.468	299.111
0.4685	299.2
0.469	299.292
0.4695	299.386
0.47	299.483
0.4705	299.583
0.471	299.683
0.4715	299.786
0.472	299.889
0.4725	299.992
0.473	300.096
0.4735	300.199
0.474	300.302
0.4745	300.405
0.475	300.506
0.4755	300.463
0.476	300.421
0.4765	300.382
0.477	300.344
0.4775	300.308
0.478	300.274
0.4785	300.241
0.479	300.21
0.4795	300.181
0.48	300.152
0.4805	300.125
0.481	300.099
0.4815	300.075
0.482	300.051
0.4825	300.029
0.483	300.007
0.4835	299.987
0.484	299.967
0.4845	299.949
0.485	299.931
0.4855	299.914
0.486	299.898
0.4865	299.882
0.487	299.868
0.4875	299.853
0.488	299.84
0.4885	299.827
0.489	299.815
0.4895	299.803
0.49	299.792
0.4905	299.782
0.491	299.772
0.4915	299.762
0.492	299.752
0.4925	299.744
0.493	299.735
0.4935	299.727
0.494	299.719
0.4945	299.712
0.495	299.705
0.4955	299.698
0.496	299.692
0.4965	299.686
0.497	299.68
0.4975	299.674
0.498	299.669
0.4985	299.664
0.499	299.659
0.4995	299.654
0.5	299.65
0.5005	299.649
0.501	299.651
0.5015	299.657
0.502	299.665
0.5025	299.676
0.503	299.69
0.5035	299.707
0.504	299.725
0.5045	299.747
0.505	299.77
0.5055	299.796
0.506	299.824
0.5065	299.853
0.507	299.885
0.5075	299.918
0.508	299.953
0.5085	299.989
0.509	300.027
0.5095	300.067
0.51	300.108
0.5105	300.15
0.511	300.194
0.5115	300.238
0.512	300.284
0.5125	300.331
0.513	300.379
0.5135	300.428
0.514	300.478
0.5145	300.529
0.515	300.581
0.5155	300.634
0.516	300.687
0.5165	300.741
0.517	300.796
0.5175	300.851
0.518	300.908
0.5185	300.964
0.519	301.022
0.5195	301.08
0.52	301.139
0.5205	301.197
0.521	301.257
0.5215	301.317
0.522	301.378
0.5225	301.438
0.523	301.5
0.5235	301.562
0.524	301.624
0.5245	301.686
0.525	301.749
0.5255	301.809
0.526	301.866
0.5265	301.92
0.527	301.972
0.5275	302.022
0.528	302.069
0.5285	302.114
0.529	302.157
0.5295	302.198
0.53	302.238
0.5305	302.275
0.531	302.31
0.5315	302.344
0.532	302.377
0.5325	302.408
0.533	302.437
0.5335	302.465
0.534	302.492
0.5345	302.518
0.535	302.542
0.5355	302.565
0.536	302.588
0.5365	302.609
0.537	302.629
0.5375	302.649
0.538	302.667
0.5385	302.685
0.539	302.701
0.5395	302.717
0.54	302.733
0.5405	302.747
0.541	302.761
0.5415	302.775
0.542	302.787
0.5425	302.799
0.543	302.811
0.5435	302.822
0.544	302.833
0.5445	302.843
0.545	302.852
0.5455	302.861
0.546	302.87
0.5465	302.878
0.547	302.887
0.5475	302.894
0.548	302.901
0.5485	302.908
0.549	302.915
0.5495	302.921
0.55	302.928
0.5505	298.15
0.551	298.15
0.5515	298.15
0.552	298.15
0.5525	298.15
0.553	298.15
0.5535	298.15
0.554	298.15
0.5545	298.15
0.555	298.15
0.5555	298.15
0.556	298.15
0.5565	298.15
0.557	298.15
0.5575	298.15
0.558	298.15
0.5585	298.15
0.559	298.15
0.5595	298.15
0.56	298.15
0.5605	298.15
0.561	298.15
0.5615	298.15
0.562	298.15
0.5625	298.15
0.563	298.15
0.5635	298.15
0.564	298.15
0.5645	298.15
0.565	298.15
0.5655	298.15
0.566	298.15
0.5665	298.15
0.567	298.15
0.5675	298.15
0.568	298.15
0.5685	298.15
0.569	298.15
0.5695	298.15
0.57	298.15
0.5705	298.15
0.571	298.15
0.5715	298.15
0.572	298.15
0.5725	298.15
0.573	298.15
0.5735	298.15
0.574	298.15
0.5745	298.15
0.575	298.15
0.5755	298.15
0.576	298.15
0.5765	298.15
0.577	298.15
0.5775	298.15
0.578	298.15
0.5785	298.15
0.579	298.15
0.5795	298.15
0.58	298.15
0.5805	298.15
0.581	298.15
0.5815	298.15
0.582	298.15
0.5825	298.15
0.583	298.15
0.5835	298.15
0.584	298.15
0.5845	298.15
0.585	298.15
0.5855	298.15
0.586	298.15
0.5865	298.15
0.587	298.15
0.5875	298.15
0.588	298.15
0.5885	298.15
0.589	298.15
0.5895	298.15
0.59	298.15
0.5905	298.15
0.591	298.15
0.5915	298.15
0.592	298.15
0.5925	298.15
0.593	298.15
0.5935	298.15
0.594	298.15
0.5945	298.15
0.595	298.15
0.5955	298.15
0.596	298.15
0.5965	298.15
0.597	298.15
0.5975	298.15
0.598	298.15
0.5985	298.15
0.599	298.15
0.5995	298.15
0.6	298.15
0.6005	298.173
0.601	298.178
0.6015	298.184
0.602	298.19
0.6025	298.195
0.603	298.2
0.6035	298.205
0.604	298.209
0.6045	298.214
0.605	298.218
0.6055	298.222
0.606	298.226
0.6065	298.229
0.607	298.233
0.6075	298.236
0.608	298.239
0.6085	298.242
0.609	298.245
0.6095	298.248
0.61	298.251
0.6105	298.253
0.611	298.256
0.6115	298.258
0.612	298.26
0.6125	298.262
0.613	298.265
0.6135	298.267
0.614	298.268
0.6145	298.27
0.615	298.272
0.6155	298.274
0.616	298.275
0.6165	298.277
0.617	298.278
0.6175	298.28
0.618	298.281
0.6185	298.282
0.619	298.284
0.6195	298.285
0.62	298.286
0.6205	298.287
0.621	298.288
0.6215	298.289
0.622	298.29
0.6225	298.291
0.623	298.292
0.6235	298.293
0.624	298.294
0.6245	298.294
0.625	298.295
0.6255	298.293
0.626	298.288
0.6265	298.279
0.627	298.269
0.6275	298.255
0.628	298.239
0.6285	298.221
0.629	298.201
0.6295	298.178
0.63	298.154
0.6305	298.127
0.631	298.099
0.6315	298.069
0.632	298.037
0.6325	298.004
0.633	297.969
0.6335	297.932
0.634	297.895
0.6345	297.856
0.635	297.815
0.6355	297.774
0.636	297.731
0.6365	297.687
0.637	297.642
0.6375	297.597
0.638	297.55
0.6385	297.502
0.639	297.454
0.6395	297.404
0.64	297.354
0.6405	297.303
0.641	297.252
0.6415	297.199
0.642	297.146
0.6425	297.093
0.643	297.038
0.6435	296.984
0.644	296.928
0.6445	296.873
0.645	296.816
0.6455	296.76
0.646	296.702
0.6465	296.645
0.647	296.587
0.6475	296.528
0.648	296.469
0.6485	296.41
0.649	296.351
0.6495	296.291
0.65	296.231
0.6505	296.173
0.651	296.119
0.6515	296.066
0.652	296.017
0.6525	295.969
0.653	295.924
0.6535	295.881
0.654	295.839
0.6545	295.8
0.655	295.763
0.6555	295.727
0.656	295.693
0.6565	295.66
0.657	295.629
0.6575	295.6
0.658	295.571
0.6585	295.545
0.659	295.519
0.6595	295.494
0.66	295.471
0.6605	295.449
0.661	295.427
0.6615	295.407
0.662	295.387
0.6625	295.369
0.663	295.351
0.6635	295.334
0.664	295.318
0.6645	295.303
0.665	295.288
0.6655	295.274
0.666	295.261
0.6665	295.248
0.667	295.236
0.6675	295.224
0.668	295.213
0.6685	295.203
0.669	295.193
0.6695	295.183
0.67	295.174
0.6705	295.165
0.671	295.157
0.6715	295.149
0.672	295.141
0.6725	295.134
0.673	295.127
0.6735	295.12
0.674	295.114
0.6745	295.108
0.675	295.102
0.6755	295.108
0.676	295.118
0.6765	295.129
0.677	295.141
0.6775	295.156
0.678	295.171
0.6785	295.188
0.679	295.207
0.6795	295.226
0.68	295.246
0.6805	295.268
0.681	295.29
0.6815	295.313
0.682	295.338
0.6825	295.363
0.683	295.389
0.6835	295.417
0.684	295.445
0.6845	295.474
0.685	295.504
0.6855	295.535
0.686	295.567
0.6865	295.6
0.687	295.634
0.6875	295.668
0.688	295.704
0.6885	295.74
0.689	295.777
0.6895	295.816
0.69	295.855
0.6905	295.895
0.691	295.935
0.6915	295.977
0.692	296.019
0.6925	296.063
0.693	296.107
0.6935	296.152
0.694	296.198
0.6945	296.244
0.695	296.291
0.6955	296.339
0.696	296.388
0.6965	296.438
0.697	296.488
0.6975	296.539
0.698	296.591
0.6985	296.644
0.699	296.697
0.6995	296.75
0.7	296.805
0.7005	296.86
0.701	296.916
0.7015	296.972
0.702	297.029
0.7025	297.086
0.703	297.144
0.7035	297.203
0.704	297.263
0.7045	297.322
0.705	297.383
0.70551	297.444
0.706	297.506
0.70651	297.568
0.707	297.63
0.70751	297.693
0.70801	297.756
0.70851	297.819
0.70901	297.882
0.70951	297.946
0.71001	298.009
0.71051	298.073
0.71101	298.136
0.71151	298.2
0.71201	298.264
0.71251	298.328
0.71301	298.392
0.71351	298.458
0.71401	298.525
0.71451	298.593
0.71501	298.663
0.71551	298.735
0.71601	298.809
0.71651	298.886
0.71701	298.966
0.71751	299.049
0.71801	299.135
0.71851	299.224
0.71901	299.317
0.71951	299.411
0.72001	299.508
0.72051	299.607
0.72101	299.708
0.72151	299.81
0.72201	299.913
0.72251	300.016
0.72301	300.12
0.72351	300.223
0.72401	300.326
0.72451	300.428
0.72501	300.529
0.72551	300.486
0.72601	300.444
0.72651	300.405
0.72701	300.367
0.72751	300.331
0.72801	300.297
0.72851	300.264
0.72901	300.233
0.72951	300.203
0.73001	300.174
0.73051	300.147
0.73101	300.121
0.73151	300.096
0.73201	300.073
0.73251	300.05
0.73301	300.029
0.73351	300.008
0.73401	299.989
0.73451	299.97
0.73501	299.952
0.73551	299.935
0.73601	299.919
0.73651	299.904
0.73701	299.889
0.73751	299.875
0.73801	299.861
0.73851	299.849
0.73901	299.836
0.73951	299.825
0.74001	299.813
0.74051	299.803
0.74101	299.792
0.74151	299.783
0.74201	299.773
0.74251	299.765
0.74301	299.756
0.74351	299.748
0.74401	299.74
0.74451	299.733
0.74501	299.726
0.74551	299.719
0.74601	299.713
0.74651	299.707
0.74701	299.701
0.74751	299.695
0.74801	299.69
0.74851	299.685
0.74901	299.68
0.74951	299.675
0.75001	299.671
0.75051	299.67
0.75101	299.672
0.75151	299.677
0.75201	299.685
0.75251	299.697
0.75301	299.711
0.75351	299.727
0.75401	299.746
0.75451	299.767
0.75501	299.791
0.75551	299.816
0.75601	299.844
0.75651	299.874
0.75701	299.905
0.75751	299.938
0.75801	299.973
0.75851	300.01
0.75901	300.048
0.75951	300.087
0.76001	300.128
0.76051	300.171
0.76101	300.214
0.76151	300.259
0.76201	300.305
0.76251	300.352
0.76301	300.4
0.76351	300.449
0.76401	300.499
0.76451	300.55
0.76501	300.601
0.76551	300.654
0.76601	300.707
0.76651	300.761
0.76701	300.816
0.76751	300.872
0.76801	300.928
0.76851	300.985
0.76901	301.042
0.76951	301.1
0.77001	301.159
0.77051	301.218
0.77101	301.277
0.77151	301.337
0.77201	301.398
0.77251	301.459
0.77301	301.52
0.77351	301.582
0.77401	301.644
0.77451	301.707
0.77501	301.769
0.77551	301.829
0.77601	301.886
0.77651	301.941
0.77701	301.993
0.77751	302.042
0.77801	302.089
0.77851	302.135
0.77901	302.178
0.77951	302.219
0.78001	302.258
0.78051	302.295
0.78101	302.331
0.78151	302.365
0.78201	302.397
0.78251	302.428
0.78301	302.457
0.78351	302.486
0.78401	302.512
0.78451	302.538
0.78501	302.562
0.78551	302.586
0.78601	302.608
0.78651	302.629
0.78701	302.649
0.78751	302.669
0.78801	302.687
0.78851	302.705
0.78901	302.722
0.78951	302.738
0.79001	302.753
0.79051	302.768
0.79101	302.781
0.79151	302.795
0.79201	302.808
0.79251	302.82
0.79301	302.831
0.79351	302.842
0.79401	302.853
0.79451	302.863
0.79501	302.873
0.79551	302.882
0.79601	302.89
0.79651	302.899
0.79701	302.907
0.79751	302.914
0.79801	302.922
0.79851	302.929
0.79901	302.935
0.79951	302.942
0.80001	302.948
0.80051	298.15
0.80101	298.15
0.80151	298.15
0.80201	298.15
0.80251	298.15
0.80301	298.15
0.80351	298.15
0.80401	298.15
0.80451	298.15
0.80501	298.15
0.80551	298.15
0.80601	298.15
0.80651	298.15
0.80701	298.15
0.80751	298.15
0.80801	298.15
0.80851	298.15
0.80901	298.15
0.80951	298.15
0.81001	298.15
0.81051	298.15
0.81101	298.15
0.81151	298.15
0.81201	298.15
0.81251	298.15
0.81301	298.15
0.81351	298.15
0.81401	298.15
0.81451	298.15
0.81501	298.15
0.81551	298.15
0.81601	298.15
0.81651	298.15
0.81701	298.15
0.81751	298.15
0.81801	298.15
0.81851	298.15
0.81901	298.15
0.81951	298.15
0.82001	298.15
0.82051	298.15
0.82101	298.15
0.82151	298.15
0.82201	298.15
0.82251	298.15
0.82301	298.15
0.82351	298.15
0.82401	298.15
0.82451	298.15
0.82501	298.15
0.82551	298.15
0.82601	298.15
0.82651	298.15
0.82701	298.15
0.82751	298.15
0.82801	298.15
0.82851	298.15
0.82901	298.15
0.82951	298.15
0.83001	298.15
0.83051	298.15
0.83101	298.15
0.83151	298.15
0.83201	298.15
0.83251	298.15
0.83301	298.15
0.83351	298.15
0.83401	298.15
0.83451	298.15
0.83501	298.15
0.83551	298.15
0.83601	298.15
0.83651	298.15
0.83701	298.15
0.83751	298.15
0.83801	298.15
0.83851	298.15
0.83901	298.15
0.83951	298.15
0.84001	298.15
0.84051	298.15
0.84101	298.15
0.84151	298.15
0.84201	298.15
0.84251	298.15
0.84301	298.15
0.84351	298.15
0.84401	298.15
0.84451	298.15
0.84501	298.15
0.84551	298.15
0.84601	298.15
0.84651	298.15
0.84701	298.15
0.84751	298.15
0.84801	298.15
0.84851	298.15
0.84901	298.15
0.84951	298.15
0.85001	298.15
0.85051	298.173
0.85101	298.179
0.85151	298.184
0.85201	298.19
0.85251	298.195
0.85301	298.2
0.85351	298.205
0.85401	298.209
0.85451	298.214
0.85501	298.218
0.85551	298.222
0.85601	298.226
0.85651	298.229
0.85701	298.233
0.85751	298.236
0.85801	298.24
0.85851	298.243
0.85901	298.245
0.85951	298.248
0.86001	298.251
0.86051	298.254
0.86101	298.256
0.86151	298.258
0.86201	298.261
0.86251	298.263
0.86301	298.265
0.86351	298.267
0.86401	298.269
0.86451	298.271
0.86501	298.272
0.86551	298.274
0.86601	298.276
0.86651	298.277
0.86701	298.279
0.86751	298.28
0.86801	298.281
0.86851	298.283
0.86901	298.284
0.86951	298.285
0.87001	298.286
0.87051	298.288
0.87101	298.288
0.87151	298.29
0.87201	298.291
0.87251	298.291
0.87301	298.292
0.87351	298.293
0.87401	298.294
0.87451	298.295
0.87501	298.296
0.87551	298.293
0.87601	298.288
0.87651	298.28
0.87701	298.269
0.87751	298.256
0.87801	298.24
0.87851	298.222
0.87901	298.201
0.87951	298.179
0.88001	298.154
0.88051	298.128
0.88101	298.099
0.88151	298.069
0.88201	298.037
0.88251	298.004
0.88301	297.969
0.88351	297.933
0.88401	297.895
0.88451	297.856
0.88501	297.816
0.88551	297.774
0.88601	297.731
0.88651	297.688
0.88701	297.643
0.88751	297.597
0.88801	297.55
0.88851	297.503
0.88901	297.454
0.88951	297.405
0.89001	297.354
0.89051	297.304
0.89101	297.252
0.89151	297.2
0.89201	297.147
0.89251	297.093
0.89301	297.039
0.89351	296.984
0.89401	296.929
0.89451	296.873
0.89501	296.817
0.89551	296.76
0.89601	296.703
0.89651	296.645
0.89701	296.587
0.89751	296.529
0.89801	296.47
0.89851	296.411
0.89901	296.351
0.89951	296.291
0.90001	296.231
0.90051	296.174
0.90101	296.119
0.90151	296.067
0.90201	296.017
0.90251	295.97
0.90301	295.924
0.90351	295.881
0.90401	295.84
0.90451	295.801
0.90501	295.763
0.90551	295.727
0.90601	295.693
0.90651	295.661
0.90701	295.63
0.90751	295.6
0.90801	295.572
0.90851	295.545
0.90901	295.519
0.90951	295.495
0.91001	295.471
0.91051	295.449
0.91101	295.428
0.91151	295.407
0.91201	295.388
0.91251	295.369
0.91301	295.352
0.91351	295.335
0.91401	295.319
0.91451	295.303
0.91501	295.289
0.91551	295.275
0.91601	295.262
0.91651	295.249
0.91701	295.236
0.91751	295.225
0.91801	295.214
0.91851	295.203
0.91901	295.193
0.91951	295.183
0.92002	295.174
0.92051	295.166
0.92102	295.157
0.92151	295.149
0.92202	295.142
0.92252	295.134
0.92302	295.127
0.92352	295.12
0.92402	295.114
0.92452	295.108
0.92502	295.102
0.92552	295.109
0.92602	295.118
0.92652	295.129
0.92702	295.142
0.92752	295.156
0.92802	295.172
0.92852	295.189
0.92902	295.208
0.92952	295.227
0.93002	295.247
0.93052	295.269
0.93102	295.291
0.93152	295.315
0.93202	295.339
0.93252	295.365
0.93302	295.391
0.93352	295.418
0.93402	295.447
0.93452	295.476
0.93502	295.506
0.93552	295.537
0.93602	295.569
0.93652	295.602
0.93702	295.636
0.93752	295.671
0.93802	295.706
0.93852	295.743
0.93902	295.78
0.93952	295.818
0.94002	295.858
0.94052	295.897
0.94102	295.938
0.94152	295.98
0.94202	296.023
0.94252	296.066
0.94302	296.11
0.94352	296.155
0.94402	296.201
0.94452	296.248
0.94502	296.295
0.94552	296.343
0.94602	296.392
0.94652	296.442
0.94702	296.493
0.94752	296.544
0.94802	296.596
0.94852	296.648
0.94902	296.701
0.94952	296.755
0.95002	296.81
0.95052	296.865
0.95102	296.921
0.95152	296.977
0.95202	297.034
0.95252	297.092
0.95302	297.15
0.95352	297.209
0.95402	297.268
0.95452	297.328
0.95502	297.389
0.95552	297.45
0.95602	297.512
0.95652	297.574
0.95702	297.636
0.95752	297.699
0.95802	297.762
0.95852	297.826
0.95902	297.889
0.95952	297.953
0.96002	298.016
0.96052	298.08
0.96102	298.143
0.96152	298.207
0.96202	298.271
0.96252	298.335
0.96302	298.4
0.96352	298.466
0.96402	298.532
0.96452	298.601
0.96502	298.67
0.96552	298.743
0.96602	298.817
0.96652	298.894
0.96702	298.974
0.96752	299.057
0.96802	299.144
0.96852	299.233
0.96902	299.325
0.96952	299.419
0.97002	299.516
0.97052	299.615
0.97102	299.716
0.97152	299.818
0.97202	299.921
0.97252	300.024
0.97302	300.128
0.97352	300.231
0.97402	300.334
0.97452	300.436
0.97502	300.537
0.97552	300.493
0.97602	300.452
0.97652	300.412
0.97702	300.375
0.97752	300.339
0.97802	300.304
0.97852	300.271
0.97902	300.24
0.97952	300.21
0.98002	300.182
0.98052	300.154
0.98102	300.128
0.98152	300.104
0.98202	300.08
0.98252	300.058
0.98302	300.036
0.98352	300.016
0.98402	299.996
0.98452	299.977
0.98502	299.96
0.98552	299.943
0.98602	299.926
0.98652	299.911
0.98702	299.896
0.98752	299.882
0.98802	299.868
0.98852	299.856
0.98902	299.843
0.98952	299.832
0.99002	299.82
0.99052	299.81
0.99102	299.8
0.99152	299.79
0.99202	299.781
0.99252	299.772
0.99302	299.763
0.99352	299.755
0.99402	299.747
0.99452	299.74
0.99502	299.733
0.99552	299.726
0.99602	299.72
0.99652	299.714
0.99702	299.708
0.99752	299.702
0.99802	299.697
0.99852	299.692
0.99902	299.687
[truncated: 3,002 more rows]

## Sheet: T-ND-2.6%
Time(s)	Temperature(K)
0	303.15
0.0005	303.154
0.001	303.163
0.0015	303.175
0.002	303.19
0.0025	303.21
0.003	303.232
0.0035	303.258
0.004	303.286
0.0045	303.318
0.005	303.352
0.0055	303.388
0.006	303.427
0.0065	303.469
0.007	303.512
0.0075	303.557
0.008	303.605
0.0085	303.654
0.009	303.705
0.0095	303.757
0.01	303.812
0.0105	303.867
0.011	303.925
0.0115	303.983
0.012	304.043
0.0125	304.104
0.013	304.166
0.0135	304.229
0.014	304.293
0.0145	304.358
0.015	304.425
0.0155	304.492
0.016	304.56
0.0165	304.628
0.017	304.698
0.0175	304.768
0.018	304.839
0.0185	304.91
0.019	304.983
0.0195	305.055
0.02	305.128
0.0205	305.202
0.021	305.277
0.0215	305.351
0.022	305.427
0.0225	305.502
0.023	305.579
0.0235	305.655
0.024	305.732
0.0245	305.809
0.025	305.887
0.0255	305.96
0.026	306.03
0.0265	306.097
0.027	306.16
0.0275	306.219
0.028	306.276
0.0285	306.33
0.029	306.381
0.0295	306.43
0.03	306.476
0.0305	306.52
0.031	306.561
0.0315	306.601
0.032	306.638
0.0325	306.674
0.033	306.707
0.0335	306.74
0.034	306.77
0.0345	306.799
0.035	306.827
0.0355	306.853
0.036	306.877
0.0365	306.901
0.037	306.923
0.0375	306.945
0.038	306.965
0.0385	306.984
0.039	307.002
0.0395	307.019
0.04	307.036
0.0405	307.052
0.041	307.067
0.0415	307.081
0.042	307.094
0.0425	307.107
0.043	307.119
0.0435	307.13
0.044	307.141
0.0445	307.152
0.045	307.162
0.0455	307.171
0.046	307.18
0.0465	307.188
0.047	307.197
0.0475	307.204
0.048	307.212
0.0485	307.219
0.049	307.225
0.0495	307.231
0.05	307.238
0.0505	298.15
0.051	298.15
0.0515	298.15
0.052	298.15
0.0525	298.15
0.053	298.15
0.0535	298.15
0.054	298.15
0.0545	298.15
0.055	298.15
0.0555	298.15
0.056	298.15
0.0565	298.15
0.057	298.15
0.0575	298.15
0.058	298.15
0.0585	298.15
0.059	298.15
0.0595	298.15
0.06	298.15
0.0605	298.15
0.061	298.15
0.0615	298.15
0.062	298.15
0.0625	298.15
0.063	298.15
0.0635	298.15
0.064	298.15
0.0645	298.15
0.065	298.15
0.0655	298.15
0.066	298.15
0.0665	298.15
0.067	298.15
0.0675	298.15
0.068	298.15
0.0685	298.15
0.069	298.15
0.0695	298.15
0.07	298.15
0.0705	298.15
0.071	298.15
0.0715	298.15
0.072	298.15
0.0725	298.15
0.073	298.15
0.0735	298.15
0.074	298.15
0.0745	298.15
0.075	298.15
0.0755	298.15
0.076	298.15
0.0765	298.15
0.077	298.15
0.0775	298.15
0.078	298.15
0.0785	298.15
0.079	298.15
0.0795	298.15
0.08	298.15
0.0805	298.15
0.081	298.15
0.0815	298.15
0.082	298.15
0.0825	298.15
0.083	298.15
0.0835	298.15
0.084	298.15
0.0845	298.15
0.085	298.15
0.0855	298.15
0.086	298.15
0.0865	298.15
0.087	298.15
0.0875	298.15
0.088	298.15
0.0885	298.15
0.089	298.15
0.0895	298.15
0.09	298.15
0.0905	298.15
0.091	298.15
0.0915	298.15
0.092	298.15
0.0925	298.15
0.093	298.15
0.0935	298.15
0.094	298.15
0.0945	298.15
0.095	298.15
0.0955	298.15
0.096	298.15
0.0965	298.15
0.097	298.15
0.0975	298.15
0.098	298.15
0.0985	298.15
0.099	298.15
0.0995	298.15
0.1	298.15
0.1005	298.186
0.101	298.195
0.1015	298.204
0.102	298.213
0.1025	298.221
0.103	298.229
0.1035	298.236
0.104	298.243
0.1045	298.25
0.105	298.256
0.1055	298.262
0.106	298.268
0.1065	298.274
0.107	298.279
0.1075	298.284
0.108	298.289
0.1085	298.293
0.109	298.298
0.1095	298.302
0.11	298.306
0.1105	298.309
0.111	298.313
0.1115	298.316
0.112	298.32
0.1125	298.323
0.113	298.326
0.1135	298.329
0.114	298.331
0.1145	298.334
0.115	298.336
0.1155	298.339
0.116	298.341
0.1165	298.343
0.117	298.345
0.1175	298.347
0.118	298.349
0.1185	298.351
0.119	298.353
0.1195	298.354
0.12	298.356
0.1205	298.358
0.121	298.359
0.1215	298.36
0.122	298.362
0.1225	298.363
0.123	298.364
0.1235	298.365
0.124	298.367
0.1245	298.368
0.125	298.369
0.1255	298.366
0.126	298.359
0.1265	298.348
0.127	298.334
0.1275	298.317
0.128	298.296
0.1285	298.272
0.129	298.246
0.1295	298.217
0.13	298.185
0.1305	298.151
0.131	298.115
0.1315	298.076
0.132	298.035
0.1325	297.993
0.133	297.948
0.1335	297.902
0.134	297.854
0.1345	297.804
0.135	297.753
0.1355	297.7
0.136	297.646
0.1365	297.591
0.137	297.535
0.1375	297.477
0.138	297.418
0.1385	297.358
0.139	297.298
0.1395	297.236
0.14	297.173
0.1405	297.11
0.141	297.045
0.1415	296.98
0.142	296.914
0.1425	296.848
0.143	296.78
0.1435	296.712
0.144	296.644
0.1445	296.575
0.145	296.505
0.1455	296.435
0.146	296.365
0.1465	296.294
0.147	296.222
0.1475	296.15
0.148	296.078
0.1485	296.005
0.149	295.932
0.1495	295.859
0.15	295.785
0.1505	295.715
0.151	295.649
0.1515	295.586
0.152	295.526
0.1525	295.469
0.153	295.416
0.1535	295.364
0.154	295.316
0.1545	295.27
0.155	295.226
0.1555	295.184
0.156	295.145
0.1565	295.108
0.157	295.072
0.1575	295.038
0.158	295.006
0.1585	294.976
0.159	294.947
0.1595	294.92
0.16	294.893
0.1605	294.869
0.161	294.845
0.1615	294.823
0.162	294.802
0.1625	294.782
0.163	294.762
0.1635	294.744
0.164	294.727
0.1645	294.711
0.165	294.695
0.1655	294.68
0.166	294.666
0.1665	294.653
0.167	294.64
0.1675	294.628
0.168	294.617
0.1685	294.606
0.169	294.596
0.1695	294.586
0.17	294.576
0.1705	294.567
0.171	294.559
0.1715	294.551
0.172	294.543
0.1725	294.536
0.173	294.529
0.1735	294.523
0.174	294.517
0.1745	294.511
0.175	294.505
0.1755	294.513
0.176	294.525
0.1765	294.54
0.177	294.558
0.1775	294.578
0.178	294.599
0.1785	294.623
0.179	294.647
0.1795	294.673
0.18	294.7
0.1805	294.728
0.181	294.758
0.1815	294.788
0.182	294.82
0.1825	294.852
0.183	294.886
0.1835	294.92
0.184	294.956
0.1845	294.992
0.185	295.029
0.1855	295.068
0.186	295.107
0.1865	295.147
0.187	295.188
0.1875	295.23
0.188	295.273
0.1885	295.316
0.189	295.361
0.1895	295.406
0.19	295.452
0.1905	295.499
0.191	295.546
0.1915	295.594
0.192	295.644
0.1925	295.693
0.193	295.744
0.1935	295.795
0.194	295.846
0.1945	295.899
0.195	295.952
0.1955	296.005
0.196	296.06
0.1965	296.114
0.197	296.17
0.1975	296.225
0.198	296.281
0.1985	296.338
0.199	296.395
0.1995	296.453
0.2	296.511
0.2005	296.569
0.201	296.628
0.2015	296.687
0.202	296.746
0.2025	296.806
0.203	296.866
0.2035	296.926
0.204	296.986
0.2045	297.047
0.205	297.108
0.2055	297.169
0.206	297.231
0.2065	297.292
0.207	297.354
0.2075	297.415
0.208	297.476
0.2085	297.538
0.209	297.599
0.2095	297.659
0.21	297.72
0.2105	297.78
0.211	297.84
0.2115	297.899
0.212	297.959
0.2125	298.018
0.213	298.077
0.2135	298.137
0.214	298.198
0.2145	298.26
0.215	298.323
0.2155	298.387
0.216	298.454
0.2165	298.524
0.217	298.596
0.2175	298.672
0.218	298.75
0.2185	298.832
0.219	298.917
0.2195	299.005
0.22	299.096
0.2205	299.189
0.221	299.284
0.2215	299.382
0.222	299.481
0.2225	299.581
0.223	299.682
0.2235	299.783
0.224	299.884
0.2245	299.985
0.225	300.086
0.2255	300.043
0.226	300.002
0.2265	299.962
0.227	299.925
0.2275	299.89
0.228	299.856
0.2285	299.824
0.229	299.794
0.2295	299.765
0.23	299.738
0.2305	299.712
0.231	299.687
0.2315	299.664
0.232	299.642
0.2325	299.621
0.233	299.601
0.2335	299.582
0.234	299.564
0.2345	299.546
0.235	299.53
0.2355	299.515
0.236	299.5
0.2365	299.486
0.237	299.473
0.2375	299.46
0.238	299.448
0.2385	299.437
0.239	299.426
0.2395	299.416
0.24	299.406
0.2405	299.397
0.241	299.388
0.2415	299.38
0.242	299.372
0.2425	299.364
0.243	299.357
0.2435	299.35
0.244	299.343
0.2445	299.337
0.245	299.331
0.2455	299.326
0.246	299.32
0.2465	299.315
0.247	299.311
0.2475	299.306
0.248	299.302
0.2485	299.298
0.249	299.294
0.2495	299.29
0.25	299.286
0.2505	299.287
0.251	299.292
0.2515	299.301
0.252	299.314
0.2525	299.331
0.253	299.351
0.2535	299.374
0.254	299.4
0.2545	299.429
0.255	299.461
0.2555	299.495
0.256	299.532
0.2565	299.572
0.257	299.613
0.2575	299.657
0.258	299.702
0.2585	299.75
0.259	299.8
0.2595	299.851
0.26	299.904
0.2605	299.958
0.261	300.014
0.2615	300.071
0.262	300.13
0.2625	300.19
0.263	300.251
0.2635	300.313
0.264	300.376
0.2645	300.441
0.265	300.506
0.2655	300.572
0.266	300.639
0.2665	300.707
0.267	300.776
0.2675	300.846
0.268	300.916
0.2685	300.987
0.269	301.058
0.2695	301.131
0.27	301.203
0.2705	301.277
0.271	301.351
0.2715	301.425
0.272	301.5
0.2725	301.575
0.273	301.651
0.2735	301.727
0.274	301.803
0.2745	301.88
0.275	301.957
0.2755	302.031
0.276	302.1
0.2765	302.166
0.277	302.229
0.2775	302.288
0.278	302.345
0.2785	302.399
0.279	302.449
0.2795	302.498
0.28	302.543
0.2805	302.587
0.281	302.628
0.2815	302.668
0.282	302.705
0.2825	302.74
0.283	302.774
0.2835	302.806
0.284	302.836
0.2845	302.865
0.285	302.892
0.2855	302.918
0.286	302.943
0.2865	302.966
0.287	302.988
0.2875	303.01
0.288	303.03
0.2885	303.049
0.289	303.067
0.2895	303.084
0.29	303.1
0.2905	303.116
0.291	303.131
0.2915	303.145
0.292	303.158
0.2925	303.171
0.293	303.183
0.2935	303.194
0.294	303.205
0.2945	303.215
0.295	303.225
0.2955	303.234
0.296	303.243
0.2965	303.252
0.297	303.26
0.2975	303.267
0.298	303.275
0.2985	303.281
0.299	303.288
0.2995	303.294
0.3	303.3
0.3005	298.15
0.301	298.15
0.3015	298.15
0.302	298.15
0.3025	298.15
0.303	298.15
0.3035	298.15
0.304	298.15
0.3045	298.15
0.305	298.15
0.3055	298.15
0.306	298.15
0.3065	298.15
0.307	298.15
0.3075	298.15
0.308	298.15
0.3085	298.15
0.309	298.15
0.3095	298.15
0.31	298.15
0.3105	298.15
0.311	298.15
0.3115	298.15
0.312	298.15
0.3125	298.15
0.313	298.15
0.3135	298.15
0.314	298.15
0.3145	298.15
0.315	298.15
0.3155	298.15
0.316	298.15
0.3165	298.15
0.317	298.15
0.3175	298.15
0.318	298.15
0.3185	298.15
0.319	298.15
0.3195	298.15
0.32	298.15
0.3205	298.15
0.321	298.15
0.3215	298.15
0.322	298.15
0.3225	298.15
0.323	298.15
0.3235	298.15
0.324	298.15
0.3245	298.15
0.325	298.15
0.3255	298.15
0.326	298.15
0.3265	298.15
0.327	298.15
0.3275	298.15
0.328	298.15
0.3285	298.15
0.329	298.15
0.3295	298.15
0.33	298.15
0.3305	298.15
0.331	298.15
0.3315	298.15
0.332	298.15
0.3325	298.15
0.333	298.15
0.3335	298.15
0.334	298.15
0.3345	298.15
0.335	298.15
0.3355	298.15
0.336	298.15
0.3365	298.15
0.337	298.15
0.3375	298.15
0.338	298.15
0.3385	298.15
0.339	298.15
0.3395	298.15
0.34	298.15
0.3405	298.15
0.341	298.15
0.3415	298.15
0.342	298.15
0.3425	298.15
0.343	298.15
0.3435	298.15
0.344	298.15
0.3445	298.15
0.345	298.15
0.3455	298.15
0.346	298.15
0.3465	298.15
0.347	298.15
0.3475	298.15
0.348	298.15
0.3485	298.15
0.349	298.15
0.3495	298.15
0.35	298.15
0.3505	298.171
0.351	298.176
0.3515	298.182
0.352	298.186
0.3525	298.191
0.353	298.196
0.3535	298.2
0.354	298.204
0.3545	298.208
0.355	298.212
0.3555	298.215
0.356	298.218
0.3565	298.222
0.357	298.225
0.3575	298.228
0.358	298.23
0.3585	298.233
0.359	298.235
0.3595	298.238
0.36	298.24
0.3605	298.242
0.361	298.244
0.3615	298.246
0.362	298.248
0.3625	298.25
0.363	298.252
0.3635	298.253
0.364	298.255
0.3645	298.257
0.365	298.258
0.3655	298.259
0.366	298.261
0.3665	298.262
0.367	298.263
0.3675	298.264
0.368	298.265
0.3685	298.267
0.369	298.267
0.3695	298.269
0.37	298.269
0.3705	298.27
0.371	298.271
0.3715	298.272
0.372	298.273
0.3725	298.274
0.373	298.274
0.3735	298.275
0.374	298.276
0.3745	298.276
0.375	298.277
0.3755	298.273
0.376	298.266
0.3765	298.255
0.377	298.24
0.3775	298.223
0.378	298.202
0.3785	298.178
0.379	298.151
0.3795	298.122
0.38	298.089
0.3805	298.055
0.381	298.018
0.3815	297.979
0.382	297.938
0.3825	297.896
0.383	297.851
0.3835	297.804
0.384	297.756
0.3845	297.706
0.385	297.655
0.3855	297.602
0.386	297.548
0.3865	297.493
0.387	297.436
0.3875	297.378
0.388	297.319
0.3885	297.259
0.389	297.198
0.3895	297.136
0.39	297.073
0.3905	297.01
0.391	296.945
0.3915	296.88
0.392	296.814
0.3925	296.747
0.393	296.68
0.3935	296.612
0.394	296.543
0.3945	296.474
0.395	296.404
0.3955	296.334
0.396	296.264
0.3965	296.192
0.397	296.121
0.3975	296.049
0.398	295.976
0.3985	295.904
0.399	295.831
0.3995	295.757
0.4	295.683
0.4005	295.613
0.401	295.547
0.4015	295.484
0.402	295.424
0.4025	295.367
0.403	295.313
0.4035	295.262
0.404	295.213
0.4045	295.167
0.405	295.123
0.4055	295.082
0.406	295.042
0.4065	295.005
0.407	294.969
0.4075	294.935
0.408	294.903
0.4085	294.873
0.409	294.844
0.4095	294.816
0.41	294.79
0.4105	294.765
0.411	294.742
0.4115	294.719
0.412	294.698
0.4125	294.678
0.413	294.659
0.4135	294.64
0.414	294.623
0.4145	294.607
0.415	294.591
0.4155	294.576
0.416	294.562
0.4165	294.549
0.417	294.536
0.4175	294.524
0.418	294.513
0.4185	294.502
0.419	294.491
0.4195	294.481
0.42	294.472
0.4205	294.463
0.421	294.455
0.4215	294.447
0.422	294.439
0.4225	294.432
0.423	294.425
0.4235	294.418
0.424	294.412
0.4245	294.406
0.425	294.4
0.4255	294.406
0.426	294.414
0.4265	294.424
0.427	294.436
0.4275	294.45
0.428	294.464
0.4285	294.481
0.429	294.498
0.4295	294.516
0.43	294.536
0.4305	294.557
0.431	294.579
0.4315	294.601
0.432	294.625
0.4325	294.65
0.433	294.676
0.4335	294.703
0.434	294.731
0.4345	294.76
0.435	294.79
0.4355	294.821
0.436	294.853
0.4365	294.887
0.437	294.921
0.4375	294.956
0.438	294.992
0.4385	295.029
0.439	295.067
0.4395	295.106
0.44	295.146
0.4405	295.187
0.441	295.228
0.4415	295.271
0.442	295.315
0.4425	295.36
0.443	295.405
0.4435	295.452
0.444	295.499
0.4445	295.547
0.445	295.596
0.4455	295.646
0.446	295.697
0.4465	295.749
0.447	295.801
0.4475	295.855
0.448	295.909
0.4485	295.964
0.449	296.019
0.4495	296.076
0.45	296.133
0.4505	296.191
0.451	296.25
0.4515	296.309
0.452	296.369
0.4525	296.43
0.453	296.491
0.4535	296.553
0.454	296.616
0.4545	296.679
0.455	296.743
0.4555	296.808
0.456	296.873
0.4565	296.939
0.457	297.005
0.4575	297.071
0.458	297.138
0.4585	297.206
0.459	297.273
0.4595	297.341
0.46	297.408
0.4605	297.476
0.461	297.544
0.4615	297.612
0.462	297.68
0.4625	297.749
0.463	297.819
0.4635	297.889
0.464	297.96
0.4645	298.033
0.465	298.107
0.4655	298.183
0.466	298.262
0.4665	298.343
0.467	298.426
0.4675	298.512
0.468	298.601
0.4685	298.692
0.469	298.786
0.4695	298.883
0.47	298.981
0.4705	299.081
0.471	299.183
0.4715	299.286
0.472	299.39
0.4725	299.494
0.473	299.599
0.4735	299.704
0.474	299.808
0.4745	299.912
0.475	300.015
0.4755	299.969
0.476	299.925
0.4765	299.884
0.477	299.844
0.4775	299.806
0.478	299.771
0.4785	299.737
0.479	299.704
0.4795	299.674
0.48	299.645
0.4805	299.617
0.481	299.591
0.4815	299.566
0.482	299.543
0.4825	299.52
0.483	299.499
0.4835	299.479
0.484	299.459
0.4845	299.441
0.485	299.424
0.4855	299.407
0.486	299.392
0.4865	299.377
0.487	299.363
0.4875	299.349
0.488	299.337
0.4885	299.324
0.489	299.313
0.4895	299.302
0.49	299.292
0.4905	299.282
0.491	299.272
0.4915	299.263
0.492	299.255
0.4925	299.247
0.493	299.239
0.4935	299.232
0.494	299.225
0.4945	299.218
0.495	299.212
0.4955	299.206
0.496	299.201
0.4965	299.195
0.497	299.19
0.4975	299.185
0.498	299.18
0.4985	299.176
0.499	299.172
0.4995	299.168
0.5	299.164
0.5005	299.165
0.501	299.17
0.5015	299.178
0.502	299.191
0.5025	299.207
0.503	299.227
0.5035	299.25
0.504	299.276
0.5045	299.305
0.505	299.337
0.5055	299.371
0.506	299.408
0.5065	299.447
0.507	299.488
0.5075	299.532
0.508	299.578
0.5085	299.625
0.509	299.675
0.5095	299.726
0.51	299.779
0.5105	299.833
0.511	299.889
0.5115	299.946
0.512	300.004
0.5125	300.064
0.513	300.125
0.5135	300.187
0.514	300.251
0.5145	300.315
0.515	300.38
0.5155	300.446
0.516	300.514
0.5165	300.581
0.517	300.65
0.5175	300.72
0.518	300.79
0.5185	300.861
0.519	300.932
0.5195	301.004
0.52	301.077
0.5205	301.15
0.521	301.224
0.5215	301.298
0.522	301.373
0.5225	301.449
0.523	301.524
0.5235	301.6
0.524	301.677
0.5245	301.753
0.525	301.831
0.5255	301.904
0.526	301.974
0.5265	302.039
0.527	302.102
0.5275	302.162
0.528	302.218
0.5285	302.272
0.529	302.322
0.5295	302.371
0.53	302.417
0.5305	302.46
0.531	302.502
0.5315	302.541
0.532	302.578
0.5325	302.613
0.533	302.647
0.5335	302.679
0.534	302.709
0.5345	302.738
0.535	302.765
0.5355	302.791
0.536	302.816
0.5365	302.839
0.537	302.861
0.5375	302.882
0.538	302.903
0.5385	302.922
0.539	302.94
0.5395	302.957
0.54	302.973
0.5405	302.989
0.541	303.003
0.5415	303.017
0.542	303.031
0.5425	303.043
0.543	303.055
0.5435	303.067
0.544	303.078
0.5445	303.088
0.545	303.098
0.5455	303.107
0.546	303.116
0.5465	303.125
0.547	303.132
0.5475	303.14
0.548	303.147
0.5485	303.154
0.549	303.161
0.5495	303.167
0.55	303.173
0.5505	298.15
0.551	298.15
0.5515	298.15
0.552	298.15
0.5525	298.15
0.553	298.15
0.5535	298.15
0.554	298.15
0.5545	298.15
0.555	298.15
0.5555	298.15
0.556	298.15
0.5565	298.15
0.557	298.15
0.5575	298.15
0.558	298.15
0.5585	298.15
0.559	298.15
0.5595	298.15
0.56	298.15
0.5605	298.15
0.561	298.15
0.5615	298.15
0.562	298.15
0.5625	298.15
0.563	298.15
0.5635	298.15
0.564	298.15
0.5645	298.15
0.565	298.15
0.5655	298.15
0.566	298.15
0.5665	298.15
0.567	298.15
0.5675	298.15
0.568	298.15
0.5685	298.15
0.569	298.15
0.5695	298.15
0.57	298.15
0.5705	298.15
0.571	298.15
0.5715	298.15
0.572	298.15
0.5725	298.15
0.573	298.15
0.5735	298.15
0.574	298.15
0.5745	298.15
0.575	298.15
0.5755	298.15
0.576	298.15
0.5765	298.15
0.577	298.15
0.5775	298.15
0.578	298.15
0.5785	298.15
0.579	298.15
0.5795	298.15
0.58	298.15
0.5805	298.15
0.581	298.15
0.5815	298.15
0.582	298.15
0.5825	298.15
0.583	298.15
0.5835	298.15
0.584	298.15
0.5845	298.15
0.585	298.15
0.5855	298.15
0.586	298.15
0.5865	298.15
0.587	298.15
0.5875	298.15
0.588	298.15
0.5885	298.15
0.589	298.15
0.5895	298.15
0.59	298.15
0.5905	298.15
0.591	298.15
0.5915	298.15
0.592	298.15
0.5925	298.15
0.593	298.15
0.5935	298.15
0.594	298.15
0.5945	298.15
0.595	298.15
0.5955	298.15
0.596	298.15
0.5965	298.15
0.597	298.15
0.5975	298.15
0.598	298.15
0.5985	298.15
0.599	298.15
0.5995	298.15
0.6	298.15
0.6005	298.17
0.601	298.176
0.6015	298.181
0.602	298.185
0.6025	298.19
0.603	298.194
0.6035	298.199
0.604	298.202
0.6045	298.206
0.605	298.21
0.6055	298.213
0.606	298.217
0.6065	298.22
0.607	298.223
0.6075	298.226
0.608	298.228
0.6085	298.231
0.609	298.233
0.6095	298.236
0.61	298.238
0.6105	298.24
0.611	298.242
0.6115	298.244
0.612	298.246
0.6125	298.247
0.613	298.249
0.6135	298.251
0.614	298.252
0.6145	298.254
0.615	298.255
0.6155	298.256
0.616	298.258
0.6165	298.259
0.617	298.26
0.6175	298.261
0.618	298.262
0.6185	298.263
0.619	298.264
0.6195	298.265
0.62	298.266
0.6205	298.267
0.621	298.268
0.6215	298.269
0.622	298.269
0.6225	298.27
0.623	298.271
0.6235	298.272
0.624	298.272
0.6245	298.273
0.625	298.273
0.6255	298.27
0.626	298.262
0.6265	298.251
0.627	298.237
0.6275	298.219
0.628	298.198
0.6285	298.174
0.629	298.147
0.6295	298.118
0.63	298.086
0.6305	298.051
0.631	298.015
0.6315	297.976
0.632	297.935
0.6325	297.892
0.633	297.847
0.6335	297.8
0.634	297.752
0.6345	297.702
0.635	297.651
0.6355	297.598
0.636	297.544
0.6365	297.489
0.637	297.432
0.6375	297.374
0.638	297.315
0.6385	297.255
0.639	297.194
0.6395	297.132
0.64	297.07
0.6405	297.006
0.641	296.941
0.6415	296.876
0.642	296.81
0.6425	296.743
0.643	296.676
0.6435	296.608
0.644	296.539
0.6445	296.47
0.645	296.401
0.6455	296.33
0.646	296.26
0.6465	296.188
0.647	296.117
0.6475	296.045
0.648	295.973
0.6485	295.9
0.649	295.827
0.6495	295.753
0.65	295.679
0.6505	295.609
0.651	295.543
0.6515	295.48
0.652	295.42
0.6525	295.363
0.653	295.309
0.6535	295.258
0.654	295.209
0.6545	295.163
0.655	295.119
0.6555	295.078
0.656	295.038
0.6565	295
0.657	294.965
0.6575	294.931
0.658	294.899
0.6585	294.868
0.659	294.84
0.6595	294.812
0.66	294.786
0.6605	294.761
0.661	294.738
0.6615	294.715
0.662	294.694
0.6625	294.674
0.663	294.655
0.6635	294.636
0.664	294.619
0.6645	294.603
0.665	294.587
0.6655	294.572
0.666	294.558
0.6665	294.545
0.667	294.532
0.6675	294.52
0.668	294.509
0.6685	294.498
0.669	294.487
0.6695	294.477
0.67	294.468
0.6705	294.459
0.671	294.45
0.6715	294.442
0.672	294.435
0.6725	294.428
0.673	294.421
0.6735	294.414
0.674	294.408
0.6745	294.402
0.675	294.396
0.6755	294.402
0.676	294.41
0.6765	294.42
0.677	294.432
0.6775	294.445
0.678	294.459
0.6785	294.475
0.679	294.492
0.6795	294.51
0.68	294.53
0.6805	294.55
0.681	294.572
0.6815	294.595
0.682	294.618
0.6825	294.643
0.683	294.669
0.6835	294.696
0.684	294.723
0.6845	294.752
0.685	294.782
0.6855	294.813
0.686	294.845
0.6865	294.878
0.687	294.912
0.6875	294.947
0.688	294.983
0.6885	295.019
0.689	295.057
0.6895	295.096
0.69	295.136
0.6905	295.176
0.691	295.218
0.6915	295.261
0.692	295.304
0.6925	295.349
0.693	295.394
0.6935	295.441
0.694	295.488
0.6945	295.536
0.695	295.585
0.6955	295.635
0.696	295.686
0.6965	295.737
0.697	295.79
0.6975	295.843
0.698	295.897
0.6985	295.952
0.699	296.008
0.6995	296.064
0.7	296.121
0.7005	296.179
0.701	296.238
0.7015	296.297
0.702	296.357
0.7025	296.418
0.703	296.479
0.7035	296.541
0.704	296.604
0.7045	296.667
0.705	296.731
0.70551	296.796
0.706	296.861
0.70651	296.927
0.707	296.993
0.70751	297.06
0.70801	297.127
0.70851	297.194
0.70901	297.262
0.70951	297.33
0.71001	297.397
0.71051	297.465
0.71101	297.533
0.71151	297.602
0.71201	297.67
0.71251	297.739
0.71301	297.809
0.71351	297.879
0.71401	297.951
0.71451	298.024
0.71501	298.098
0.71551	298.175
0.71601	298.253
0.71651	298.334
0.71701	298.418
0.71751	298.504
0.71801	298.593
0.71851	298.685
0.71901	298.779
0.71951	298.875
0.72001	298.974
0.72051	299.074
0.72101	299.176
0.72151	299.279
0.72201	299.383
0.72251	299.488
0.72301	299.592
0.72351	299.697
0.72401	299.802
0.72451	299.906
0.72501	300.01
0.72551	299.963
0.72601	299.919
0.72651	299.877
0.72701	299.838
0.72751	299.8
0.72801	299.764
0.72851	299.73
0.72901	299.698
0.72951	299.668
0.73001	299.638
0.73051	299.611
0.73101	299.585
0.73151	299.56
0.73201	299.536
0.73251	299.514
0.73301	299.492
0.73351	299.472
0.73401	299.453
0.73451	299.434
0.73501	299.417
0.73551	299.401
0.73601	299.385
0.73651	299.37
0.73701	299.356
0.73751	299.342
0.73801	299.33
0.73851	299.318
0.73901	299.306
0.73951	299.295
0.74001	299.285
0.74051	299.275
0.74101	299.265
0.74151	299.257
0.74201	299.248
0.74251	299.24
0.74301	299.232
0.74351	299.225
0.74401	299.218
0.74451	299.212
0.74501	299.205
0.74551	299.199
0.74601	299.194
0.74651	299.188
0.74701	299.183
0.74751	299.178
0.74801	299.174
0.74851	299.169
0.74901	299.165
0.74951	299.161
0.75001	299.157
0.75051	299.158
0.75101	299.163
0.75151	299.171
0.75201	299.184
0.75251	299.2
0.75301	299.22
0.75351	299.243
0.75401	299.269
0.75451	299.298
0.75501	299.33
0.75551	299.364
0.75601	299.401
0.75651	299.44
0.75701	299.481
0.75751	299.525
0.75801	299.571
0.75851	299.618
0.75901	299.668
0.75951	299.719
0.76001	299.772
0.76051	299.826
0.76101	299.882
0.76151	299.939
0.76201	299.997
0.76251	300.057
0.76301	300.118
0.76351	300.18
0.76401	300.244
0.76451	300.308
0.76501	300.373
0.76551	300.439
0.76601	300.506
0.76651	300.574
0.76701	300.643
0.76751	300.712
0.76801	300.783
0.76851	300.854
0.76901	300.925
0.76951	300.997
0.77001	301.07
0.77051	301.143
0.77101	301.217
0.77151	301.291
0.77201	301.366
0.77251	301.441
0.77301	301.517
0.77351	301.593
0.77401	301.67
0.77451	301.746
0.77501	301.824
0.77551	301.897
0.77601	301.966
0.77651	302.032
0.77701	302.095
0.77751	302.154
0.77801	302.211
0.77851	302.265
0.77901	302.315
0.77951	302.364
0.78001	302.41
0.78051	302.453
0.78101	302.494
0.78151	302.534
0.78201	302.571
0.78251	302.606
0.78301	302.64
0.78351	302.672
0.78401	302.702
0.78451	302.731
0.78501	302.758
0.78551	302.784
0.78601	302.809
0.78651	302.832
0.78701	302.854
0.78751	302.875
0.78801	302.896
0.78851	302.914
0.78901	302.933
0.78951	302.95
0.79001	302.966
0.79051	302.982
0.79101	302.996
0.79151	303.01
0.79201	303.024
0.79251	303.036
0.79301	303.048
0.79351	303.06
0.79401	303.071
0.79451	303.081
0.79501	303.091
0.79551	303.1
0.79601	303.109
0.79651	303.117
0.79701	303.125
0.79751	303.133
0.79801	303.14
0.79851	303.147
0.79901	303.154
0.79951	303.16
0.80001	303.166
0.80051	298.15
0.80101	298.15
0.80151	298.15
0.80201	298.15
0.80251	298.15
0.80301	298.15
0.80351	298.15
0.80401	298.15
0.80451	298.15
0.80501	298.15
0.80551	298.15
0.80601	298.15
0.80651	298.15
0.80701	298.15
0.80751	298.15
0.80801	298.15
0.80851	298.15
0.80901	298.15
0.80951	298.15
0.81001	298.15
0.81051	298.15
0.81101	298.15
0.81151	298.15
0.81201	298.15
0.81251	298.15
0.81301	298.15
0.81351	298.15
0.81401	298.15
0.81451	298.15
0.81501	298.15
0.81551	298.15
0.81601	298.15
0.81651	298.15
0.81701	298.15
0.81751	298.15
0.81801	298.15
0.81851	298.15
0.81901	298.15
0.81951	298.15
0.82001	298.15
0.82051	298.15
0.82101	298.15
0.82151	298.15
0.82201	298.15
0.82251	298.15
0.82301	298.15
0.82351	298.15
0.82401	298.15
0.82451	298.15
0.82501	298.15
0.82551	298.15
0.82601	298.15
0.82651	298.15
0.82701	298.15
0.82751	298.15
0.82801	298.15
0.82851	298.15
0.82901	298.15
0.82951	298.15
0.83001	298.15
0.83051	298.15
0.83101	298.15
0.83151	298.15
0.83201	298.15
0.83251	298.15
0.83301	298.15
0.83351	298.15
0.83401	298.15
0.83451	298.15
0.83501	298.15
0.83551	298.15
0.83601	298.15
0.83651	298.15
0.83701	298.15
0.83751	298.15
0.83801	298.15
0.83851	298.15
0.83901	298.15
0.83951	298.15
0.84001	298.15
0.84051	298.15
0.84101	298.15
0.84151	298.15
0.84201	298.15
0.84251	298.15
0.84301	298.15
0.84351	298.15
0.84401	298.15
0.84451	298.15
0.84501	298.15
0.84551	298.15
0.84601	298.15
0.84651	298.15
0.84701	298.15
0.84751	298.15
0.84801	298.15
0.84851	298.15
0.84901	298.15
0.84951	298.15
0.85001	298.15
0.85051	298.17
0.85101	298.175
0.85151	298.181
0.85201	298.185
0.85251	298.19
0.85301	298.194
0.85351	298.199
0.85401	298.202
0.85451	298.206
0.85501	298.21
0.85551	298.213
0.85601	298.216
0.85651	298.219
0.85701	298.223
0.85751	298.225
0.85801	298.228
0.85851	298.231
0.85901	298.233
0.85951	298.235
0.86001	298.238
0.86051	298.24
0.86101	298.242
0.86151	298.244
0.86201	298.245
0.86251	298.247
0.86301	298.249
0.86351	298.25
0.86401	298.252
0.86451	298.253
0.86501	298.255
0.86551	298.256
0.86601	298.257
0.86651	298.259
0.86701	298.26
0.86751	298.261
0.86801	298.262
0.86851	298.263
0.86901	298.264
0.86951	298.265
0.87001	298.266
0.87051	298.267
0.87101	298.268
0.87151	298.268
0.87201	298.269
0.87251	298.27
0.87301	298.271
0.87351	298.271
0.87401	298.272
0.87451	298.272
0.87501	298.273
0.87551	298.27
0.87601	298.262
0.87651	298.251
0.87701	298.237
0.87751	298.219
0.87801	298.198
0.87851	298.174
0.87901	298.147
0.87951	298.118
0.88001	298.086
0.88051	298.051
0.88101	298.014
0.88151	297.976
0.88201	297.935
0.88251	297.892
0.88301	297.847
0.88351	297.8
0.88401	297.752
0.88451	297.702
0.88501	297.651
0.88551	297.598
0.88601	297.544
0.88651	297.488
0.88701	297.432
0.88751	297.374
0.88801	297.315
0.88851	297.255
0.88901	297.194
0.88951	297.132
0.89001	297.069
0.89051	297.005
0.89101	296.941
0.89151	296.876
0.89201	296.81
0.89251	296.743
0.89301	296.676
0.89351	296.608
0.89401	296.539
0.89451	296.47
0.89501	296.4
0.89551	296.33
0.89601	296.259
0.89651	296.188
0.89701	296.117
0.89751	296.045
0.89801	295.972
0.89851	295.899
0.89901	295.826
0.89951	295.753
0.90001	295.679
0.90051	295.609
0.90101	295.543
0.90151	295.479
0.90201	295.42
0.90251	295.363
0.90301	295.309
0.90351	295.257
0.90401	295.209
0.90451	295.163
0.90501	295.119
0.90551	295.077
0.90601	295.038
0.90651	295
0.90701	294.965
0.90751	294.931
0.90801	294.899
0.90851	294.868
0.90901	294.839
0.90951	294.812
0.91001	294.786
0.91051	294.761
0.91101	294.737
0.91151	294.715
0.91201	294.694
0.91251	294.673
0.91301	294.654
0.91351	294.636
0.91401	294.619
0.91451	294.602
0.91501	294.587
0.91551	294.572
0.91601	294.558
0.91651	294.544
0.91701	294.532
0.91751	294.52
0.91801	294.508
0.91851	294.497
0.91901	294.487
0.91951	294.477
0.92002	294.468
0.92051	294.459
0.92102	294.45
0.92151	294.442
0.92202	294.435
0.92252	294.427
0.92302	294.42
0.92352	294.414
0.92402	294.407
0.92452	294.401
0.92502	294.396
0.92552	294.401
0.92602	294.41
0.92652	294.42
0.92702	294.431
0.92752	294.444
0.92802	294.459
0.92852	294.475
0.92902	294.492
0.92952	294.51
0.93002	294.529
0.93052	294.55
0.93102	294.571
0.93152	294.594
0.93202	294.618
0.93252	294.642
0.93302	294.668
0.93352	294.695
0.93402	294.723
0.93452	294.752
0.93502	294.781
0.93552	294.812
0.93602	294.844
0.93652	294.877
0.93702	294.911
0.93752	294.946
0.93802	294.982
0.93852	295.018
0.93902	295.056
0.93952	295.095
0.94002	295.135
0.94052	295.175
0.94102	295.217
0.94152	295.26
0.94202	295.303
0.94252	295.348
0.94302	295.393
0.94352	295.44
0.94402	295.487
0.94452	295.535
0.94502	295.584
0.94552	295.634
0.94602	295.685
0.94652	295.736
0.94702	295.789
0.94752	295.842
0.94802	295.896
0.94852	295.951
0.94902	296.006
0.94952	296.063
0.95002	296.12
0.95052	296.178
0.95102	296.236
0.95152	296.296
0.95202	296.356
0.95252	296.416
0.95302	296.478
0.95352	296.54
0.95402	296.602
0.95452	296.666
0.95502	296.73
0.95552	296.795
0.95602	296.86
0.95652	296.925
0.95702	296.992
0.95752	297.058
0.95802	297.125
0.95852	297.193
0.95902	297.26
0.95952	297.328
0.96002	297.396
0.96052	297.464
0.96102	297.532
0.96152	297.6
0.96202	297.668
0.96252	297.737
0.96302	297.807
0.96352	297.877
0.96402	297.949
0.96452	298.022
0.96502	298.096
0.96552	298.173
0.96602	298.251
0.96652	298.332
0.96702	298.416
0.96752	298.502
0.96802	298.591
0.96852	298.683
0.96902	298.777
0.96952	298.873
0.97002	298.972
0.97052	299.072
0.97102	299.174
0.97152	299.277
0.97202	299.381
0.97252	299.486
0.97302	299.591
0.97352	299.695
0.97402	299.8
0.97452	299.904
0.97502	300.008
0.97552	299.962
0.97602	299.918
0.97652	299.876
0.97702	299.836
0.97752	299.798
0.97802	299.763
0.97852	299.729
0.97902	299.696
0.97952	299.666
0.98002	299.637
0.98052	299.609
0.98102	299.583
0.98152	299.558
0.98202	299.534
0.98252	299.512
0.98302	299.49
0.98352	299.47
0.98402	299.451
0.98452	299.433
0.98502	299.415
0.98552	299.399
0.98602	299.383
0.98652	299.368
0.98702	299.354
0.98752	299.341
0.98802	299.328
0.98852	299.316
0.98902	299.304
0.98952	299.293
0.99002	299.283
0.99052	299.273
0.99102	299.264
0.99152	299.255
0.99202	299.246
0.99252	299.238
0.99302	299.231
0.99352	299.223
0.99402	299.216
0.99452	299.21
0.99502	299.204
0.99552	299.198
0.99602	299.192
0.99652	299.187
0.99702	299.182
0.99752	299.177
0.99802	299.172
0.99852	299.168
0.99902	299.163
[truncated: 3,002 more rows]
