# Supplementary material for: Low-k nano-dielectrics facilitate electric-field induced phase transition in high-k ferroelectric polymers for sustainable electrocaloric refrigeration
Source: Nat Commun. 2024 Jan 24;15:702. doi: 10.1038/s41467-024-44926-8 (PMC10808131; doi:10.1038/s41467-024-44926-8)
Supplement: Supplementary file 4 — Source Data [file 41467_2024_44926_MOESM4_ESM.zip › Data/Fig.5c.xlsx]

## Sheet: TERPOLYMER
Span	Cooling power	CPD
2.5	216.062	25.3
5	151.927	17.79
7.5	87.7058	10.27
10	23.5704	2.76

## Sheet: T-ND-1.2%
Span	Cooling power	CPD
2.5	317.603	37.19
5	261.409	30.61
7.5	205.131	24.02
10	148.938	17.44
12.5	92.7444	10.86
15	37.4052	4.38

## Sheet: T-ND-2.6%
Span	Cooling power	CPD
2.5	401.636	47.03
5	348.09	40.76
7.5	294.63	34.5
10	241.17	28.24
12.5	187.709	21.98
15	134.249	15.72
