# Supplementary material for: Low-k nano-dielectrics facilitate electric-field induced phase transition in high-k ferroelectric polymers for sustainable electrocaloric refrigeration
Source: Nat Commun. 2024 Jan 24;15:702. doi: 10.1038/s41467-024-44926-8 (PMC10808131; doi:10.1038/s41467-024-44926-8)
Supplement: Supplementary file 4 — Source Data [file 41467_2024_44926_MOESM4_ESM.zip › Data/Fig.5d.xlsx]

## Sheet: TERPOLYMER
Span	COP
2.5	7
5	4.92
7.5	2.84
10	0.76

## Sheet: T-ND-1.2%
Span	COP
2.5	8.19
5	6.74
7.5	5.31
10	3.85
12.5	2.39
15	1

## Sheet: T-ND-2.6%
Span	COP
2.5	8.73
5	7.59
7.5	6.41
10	5.25
12.5	4.08
15	2.92
