# Supplementary material for: Low-k nano-dielectrics facilitate electric-field induced phase transition in high-k ferroelectric polymers for sustainable electrocaloric refrigeration
Source: Nat Commun. 2024 Jan 24;15:702. doi: 10.1038/s41467-024-44926-8 (PMC10808131; doi:10.1038/s41467-024-44926-8)
Supplement: Supplementary file 4 — Source Data [file 41467_2024_44926_MOESM4_ESM.zip › Data/Fig.5e.xlsx]

## Sheet: terpolymer
Span	η
2.5	0.057
5	0.081
7.5	0.071
10	0.026

## Sheet: T-ND-1.2%
Span	η
2.5	0.067
5	0.111
7.5	0.132
10	0.129
12.5	0.101
15	0.051

## Sheet: T-ND-2.6%
Span	η
2.5	0.071
5	0.125
7.5	0.16
10	0.176
12.5	0.173
15	0.149
